# Supplementary material for: Large-Scale SNP Discovery through RNA Sequencing and SNP Genotyping by Targeted Enrichment Sequencing in Cassava (Manihot esculenta Crantz)
Source: PLoS One. 2014 Dec 31;9(12):e116028. doi: 10.1371/journal.pone.0116028 (PMC4281258; doi:10.1371/journal.pone.0116028)
Supplement: S1 Table — Statistics for targeted enrichment sequencing. Quality scores measure the probability that the base is called incorrectly. Quality scores of 20 (Q20) represents a corresponding call accuracy of 99%. (XLSX) [file pone.0116028.s002.xlsx]

## Sheet: Sheet1
Sample	Total bases	Bases with ≥ Q20	# of reads	Mean read length	# of mapped reads	% of on-target reads	Mean depth coverage	Uniformity
Hanatee	1600110943	1271377162	13226584	120	12680959	0.6838	191.8	0.9582
Huay Bong 60	1382951305	1132636338	11620508	118	11315137	0.799	195.9	0.9561
B2	1146892002	913439363	9238960	124	8981107	0.8011	161.2	0.9649
B36	1197442706	944895479	9834682	121	9555810	0.7915	166.4	0.965
B44	1180336436	943588184	9730029	121	9432372	0.796	165.5	0.9612
B50	1107213720	855470689	9285492	119	8965022	0.7926	154.3	0.9627
B62	1261317687	1005484473	10396001	121	10058149	0.7991	178	0.9584
B86	1257953344	978086058	10327489	121	9957532	0.7945	175	0.9625
B3	678466021	539917645	4471079	151	4381453	0.8489	98.07	0.9634
B9	472838853	374346975	3169826	149	3096231	0.8461	68.22	0.9623
B14	726273016	563568014	4851959	149	4747899	0.8412	103.4	0.9654
B16	637116508	500559620	4260694	149	4162399	0.8427	91.29	0.9636
B22	569265712	443485078	3815324	149	3723704	0.8402	81.01	0.963
B23	500594853	387231929	3309076	151	3234346	0.8436	71.54	0.9632
B28	855691345	649036497	5720812	149	5587623	0.8319	119.7	0.9654
B39	641135143	492334737	4290165	149	4196639	0.8434	91.56	0.9672
B46	536862995	416250003	3460269	155	3385608	0.802	72.6	0.9595
B53	549316711	422864082	3602646	152	3523987	0.8394	77.79	0.9605
B70	598181706	466797287	3960217	151	3858813	0.7981	80.94	0.9619
B93	821934433	653004984	5526319	148	5391035	0.847	119.1	0.9633
B4	620222465	456726405	4608652	134	4432565	0.6952	73.12	0.9589
B11	586640672	437531697	4583968	127	4374575	0.6522	64.29	0.9614
B15	543023854	403309327	4143991	131	3978734	0.6786	62.7	0.9605
B17	474255419	356296683	3682068	128	3526488	0.6651	53.05	0.9594
B19	455400702	339660959	3541021	128	3373186	0.6532	49.91	0.9592
B33	497041616	371260950	3885391	127	3715116	0.667	56.17	0.9605
B34	497848919	364668898	4031497	123	3837231	0.6281	52.4	0.9655
B59	646279513	477330599	5141197	125	4899502	0.6622	72.27	0.965
B67	177420932	141000526	1370293	129	1309233	0.6505	19.87	0.9526
B71	1824456352	1367687571	13854662	131	13201065	0.6701	208.2	0.9608
B96	675557687	513847467	5160507	130	4947849	0.6815	78.73	0.9598
B100	604446400	462231016	4779382	126	4561759	0.6756	69.84	0.9617
B18	864815076	638453606	6618987	130	6377898	0.7929	119.3	0.9633
B21	691417912	522050446	5240748	131	5087484	0.8393	101.2	0.9643
B26	509314042	392050925	4006087	127	3879385	0.841	74.57	0.9632
B37	447972209	331880178	3434165	130	3333363	0.8442	65.93	0.9641
B38	680814242	485432190	5424951	125	5239863	0.8258	97.82	0.965
B43	767985487	570898213	6021331	127	5825957	0.842	112.8	0.9639
B45	586304928	438070641	4541088	129	4405943	0.8433	85.94	0.9636
B47	589479977	430974628	4738124	124	4580454	0.8344	85.84	0.9638
B52	627959120	456278010	5127444	122	4953578	0.8294	90.78	0.9668
B55	973234456	734160922	7923505	122	7681668	0.8446	144.4	0.9649
B60	895028934	659133071	6875760	130	6615137	0.7863	121.7	0.9657
B42	834006396	620789003	7870057	105	7577667	0.8524	126.1	0.9528
B54	487831142	335664012	4437456	109	4270202	0.848	72.66	0.947
B68	592160913	394523947	5546935	106	5293512	0.8286	86.14	0.9467
B87	530254753	380964365	4750119	111	4574316	0.8531	79.92	0.9396
B88	548879351	360153209	5319841	103	5058145	0.8183	78.72	0.9441
B92	476016146	315136770	4541730	104	4331436	0.8312	69.49	0.9466
B97	614950467	416653671	5934429	103	5652325	0.8335	90.12	0.9521
B99	1107697355	784777930	9808800	112	9381283	0.7758	150.6	0.9483
B73	447553036	302898997	4143794	108	3966262	0.8326	65.27	0.9501
B78	591710875	413759943	5232115	113	5048411	0.8501	88.71	0.9491
B83	505693147	345373721	4580825	110	4400078	0.8407	74.63	0.9502
B1	422966177	316906628	3300692	128	3173031	0.7918	57.75	0.9514
B41	485773198	347999706	3964416	122	3795611	0.7703	64.22	0.9541
B48	569864126	413633226	4629330	123	4404138	0.7606	74.02	0.9558
B49	490976661	372660293	4085095	120	3899680	0.7514	63.41	0.9524
B58	455940836	325934159	3813419	119	3641353	0.7404	57.96	0.9511
B61	440246713	316958191	3711857	118	3539246	0.7544	57.37	0.9508
B63	602051559	457193924	5057748	119	4829150	0.768	80.38	0.9567
B66	1351385881	1000115520	10607311	127	10114544	0.6875	159.2	0.955
B69	1129678045	840149543	9139499	123	8709005	0.7621	148.1	0.9547
B80	916162452	680792998	7600155	120	7207652	0.6942	109.6	0.9547
B82	1142042751	820383465	9345777	122	8925844	0.7563	149.2	0.9529
B84	334387375	256193347	2762271	121	2641174	0.7782	45.34	0.9538
B5	557053587	455722387	3474568	160	3415383	0.8334	79.42	0.9471
B6	1348965194	1148325968	9387491	143	9215241	0.8204	187.7	0.9517
B7	957431885	818198912	6806621	140	6678600	0.8349	136.8	0.9519
B8	910765318	768930024	6263387	145	6159921	0.8281	128.1	0.9546
B10	625289640	520603615	4129694	151	4059333	0.8561	91.68	0.9527
B12	804415075	655956928	5087119	158	5001946	0.8511	116.4	0.9535
B13	809896238	689541488	5558764	145	5472212	0.8611	121.1	0.9512
B24	552995485	461299093	3405121	162	3356029	0.8664	81.98	0.9499
B25	516512785	426888297	3238962	159	3185844	0.8604	76.12	0.9527
B27	574771631	475253832	3574392	160	3517669	0.8606	84.35	0.951
B29	612030603	508468519	3734353	163	3668484	0.8363	87.34	0.95
B30	511975827	428526181	3202294	159	3152801	0.8551	74.75	0.9475
B31	614160794	517226107	3957550	155	3895872	0.8548	89.66	0.9517
B32	397039604	335554227	2590243	153	2546082	0.8526	57.89	0.9503
B35	301448854	262433132	2044295	147	2017082	0.865	45.71	0.9478
B40	184988603	157570770	1254388	147	1240604	0.8702	28.26	0.9416
B51	424298925	364537982	2798778	151	2761263	0.8599	63.52	0.9496
B20	182465193	151492802	1159588	157	1146484	0.8588	26.82	0.9476
B56	536971510	454642191	3462425	155	3373514	0.7969	74.51	0.9405
B57	395470354	341569692	2802678	141	2727223	0.7845	54.33	0.938
B64	515613426	438155097	3278358	157	3199514	0.8125	73.02	0.9422
B65	677447463	542027103	4121764	164	4006820	0.7459	82.97	0.9431
B72	493449218	413102000	3174305	155	3089723	0.7983	67.57	0.9409
B74	803501349	660995460	4983527	161	4861909	0.8084	112.1	0.9418
B75	428073623	362016838	2774185	154	2697165	0.7745	56.12	0.9392
B77	417237290	344854603	2611988	159	2550211	0.8003	57.4	0.9419
B79	467725498	388243131	3156674	148	3068476	0.7738	62.19	0.9468
B81	924083066	765436503	5847630	158	5699518	0.817	130	0.9451
B85	390923889	333183956	2601618	150	2532993	0.7737	51.76	0.9424
B89	658443378	545747845	4018602	163	3908844	0.7959	89.01	0.9375
B90	465115479	392371642	3023485	153	2944556	0.805	64.91	0.941
B91	1022318475	837999443	6254127	163	6087025	0.8033	140.2	0.9448
B94	874410663	715860575	5330706	164	5183422	0.7882	115.7	0.9461
B95	947542341	783022102	6019529	157	5878720	0.7924	127.7	0.9457
B98	444164835	379314805	2948200	150	2864655	0.7724	58.18	0.9419
B76	632745981	532744002	4049459	156	3960647	0.801	87.37	0.9444
