# Supplementary material for: Large-Scale SNP Discovery through RNA Sequencing and SNP Genotyping by Targeted Enrichment Sequencing in Cassava (Manihot esculenta Crantz)
Source: PLoS One. 2014 Dec 31;9(12):e116028. doi: 10.1371/journal.pone.0116028 (PMC4281258; doi:10.1371/journal.pone.0116028)
Supplement: S2 Table — Detailed information of SNP markers on the linkage map. The table displays the physical location of each SNP marker on the scaffolds (Cassava v5.0 Assembly Website. Available: http://www.phytozome.net/cassava.php. Accessed 2014 December 9.) and the position on the linkage groups. The LOD scores for pasting temperature (PT) and pasting time (PTi) were shown. The type of substitution was listed along with the codon and amino acid changes (if applicable). (XLS) [file pone.0116028.s003.xls]

## Sheet: Sheet1
Location	cM	Linkage group	Scaffold	Position	PT LOD	PTi LOD	Genes	Annotation	REF	ALT	Change Type	codon	change
scaffold08420_82432	0	LG1	scaffold08420	82432	0.5	0.2	cassava4.1_016391m	Essential protein Yae1, N-terminal	G	C	NA	NA	NA
scaffold08420_159603	0.912	LG1	scaffold08420	159603	0.5	0.07	cassava4.1_012921m	Duplicated homeodomain-like superfamily protein	T	C	NON_SYNONYMOUS_CODING	atA/atG	I237M
scaffold12525_451180	4.865	LG1	scaffold12525	451180	0.59	0.07	cassava4.1_026715m	SNARE-like superfamily protein	G	A	SYNONYMOUS_CODING	tcC/tcT	S100
scaffold12525_538935	7.156	LG1	scaffold12525	538935	0.65	0.09	cassava4.1_004485m	Glycosyl hydrolases family 32 protein	C	T	NA	NA	NA
scaffold12525_402895	9.155	LG1	scaffold12525	402895	0.44	0.03	cassava4.1_008372m	DNA binding;DNA-directed RNA polymerases	G	C	NA	NA	NA
scaffold12525_230313	10.819	LG1	scaffold12525	230313	0.15	0.24	cassava4.1_034431m		T	C	SYNONYMOUS_CODING	ccA/ccG	P84
scaffold12525_419145	11.32	LG1	scaffold12525	419145	0.15	0.16	cassava4.1_004839m	Dihydrolipoamide acetyltransferase, long form protein	C	T	SYNONYMOUS_CODING	ggG/ggA	G466
scaffold12525_215321	11.75	LG1	scaffold12525	215321	0.13	0.18	cassava4.1_022478m	myb domain protein 7	G	A	NON_SYNONYMOUS_CODING	cCt/cTt	P180L
scaffold12525_345240	11.975	LG1	scaffold12525	345240	0.11	0.22	cassava4.1_003097m	CTC-interacting domain 4	C	T	NON_SYNONYMOUS_CODING	gCt/gTt	A332V
scaffold12525_334415	12.499	LG1	scaffold12525	334415	0.1	0.22	cassava4.1_002907m	phospholipid:diacylglycerol acyltransferase	C	G	NA	NA	NA
scaffold05859_239601	12.821	LG1	scaffold05859	239601	0.11	0.36	cassava4.1_002736m	nucleobase-ascorbate transporter 12	A	C	SYNONYMOUS_CODING	gcT/gcG	A570
scaffold12525_815065	13.832	LG1	scaffold12525	815065	0.23	0.18	cassava4.1_004596m	RNA methyltransferase family protein	A	G	SYNONYMOUS_CODING	aaA/aaG	K100
scaffold12525_566868	14.211	LG1	scaffold12525	566868	0.2	0.2	NA	NA	C	A	NA	NA	NA
scaffold12525_554746	14.623	LG1	scaffold12525	554746	0.19	0.18	cassava4.1_004973m	indeterminate(ID)-domain 11	C	T	SYNONYMOUS_CODING	gaC/gaT	D261
scaffold12525_593385	15.477	LG1	scaffold12525	593385	0.18	0.1	cassava4.1_004024m	Glucose-methanol-choline (GMC) oxidoreductase family protein	G	A	SYNONYMOUS_CODING	atC/atT	I547
scaffold12525_582566	16.496	LG1	scaffold12525	582566	0.32	0.1	cassava4.1_014426m	Late embryogenesis abundant (LEA) hydroxyproline-rich glycoprotein family	A	T	SYNONYMOUS_CODING	ccT/ccA	P227
scaffold12525_713176	18.858	LG1	scaffold12525	713176	0.68	0.27	cassava4.1_013653m	Pyridoxal phosphate phosphatase-related protein	G	A	NA	NA	NA
scaffold12525_151948	20.01	LG1	scaffold12525	151948	0.87	0.13	cassava4.1_002395m	RELA/SPOT homolog 3	T	C	SYNONYMOUS_CODING	gaT/gaC	D283
scaffold07351_435258	20.555	LG1	scaffold07351	435258	0.78	0.19	cassava4.1_015215m	Pex2/Pex12 N-terminal domain-containing protein / zinc finger (C3HC4-type RING finger) family protein	A	C	SYNONYMOUS_CODING	ggA/ggC	G49
scaffold12525_432403	21.274	LG1	scaffold12525	432403	0.26	0.04	cassava4.1_006885m	casein kinase 1-like protein 2	G	C	SYNONYMOUS_CODING	tcC/tcG	S378
scaffold00952_144881	21.559	LG1	scaffold00952	144881	0.04	0.18	cassava4.1_013476m	Polynucleotidyl transferase, ribonuclease H-like superfamily protein	T	G	NA	NA	NA
scaffold07351_302954	22.012	LG1	scaffold07351	302954	0.23	0.15	cassava4.1_016042m	Uncharacterised protein family (UPF0497)	C	T	NA	NA	NA
scaffold07351_404743	22.705	LG1	scaffold07351	404743	0.2	0.29	cassava4.1_006017m	Predicted eukaryotic LigT	G	T	NON_SYNONYMOUS_CODING	Cat/Aat	H440N
scaffold05859_615776	22.92	LG1	scaffold05859	615776	0.22	0.27	NA	NA	A	C	NA	NA	NA
scaffold12525_727479	23.064	LG1	scaffold12525	727479	0.06	0.2	cassava4.1_005711m	Protein phosphatase 2A, regulatory subunit PR55	A	G	NA	NA	NA
scaffold05859_497183	23.377	LG1	scaffold05859	497183	0.85	1.05	cassava4.1_017463m	A20/AN1-like zinc finger family protein	G	C	SYNONYMOUS_CODING	tcG/tcC	S70
scaffold07351_486460	23.541	LG1	scaffold07351	486460	0.59	0.1	cassava4.1_003830m	Major facilitator superfamily protein	C	T	SYNONYMOUS_CODING	agC/agT	S492
scaffold07351_160978	23.566	LG1	scaffold07351	160978	0.6	0.09	cassava4.1_003451m	NADP-malic enzyme 4	A	G	NA	NA	NA
scaffold07351_89989	23.906	LG1	scaffold07351	89989	0.61	0.2	cassava4.1_003433m	protein kinase family protein / peptidoglycan-binding LysM domain-containing protein	C	A	SYNONYMOUS_CODING	ccC/ccA	P93
scaffold07351_522113	24.243	LG1	scaffold07351	522113	0.51	0.22	cassava4.1_001129m	golgin candidate 5	C	T	SYNONYMOUS_CODING	acG/acA	T149
scaffold07351_38030	24.377	LG1	scaffold07351	38030	0.52	0.37	cassava4.1_007608m	mitochondrial processing peptidase alpha subunit	A	G	NA	NA	NA
scaffold07351_351632	24.757	LG1	scaffold07351	351632	0.33	1.26	cassava4.1_032457m	Integrase-type DNA-binding superfamily protein	T	C	SYNONYMOUS_CODING	ccA/ccG	P208
scaffold05859_181559	24.94	LG1	scaffold05859	181559	0.43	0.65	cassava4.1_013369m	histone deacetylase 2C	G	T	NA	NA	NA
scaffold12525_887888	24.967	LG1	scaffold12525	887888	0.41	0.4	cassava4.1_028691m	Leucine-rich repeat transmembrane protein kinase protein	C	A	NA	NA	NA
scaffold02581_133700	24.98	LG1	scaffold02581	133700	0.69	0.21	cassava4.1_002755m	CASC3/Barentsz eIF4AIII binding	A	T	NA	NA	NA
scaffold02581_39655	24.999	LG1	scaffold02581	39655	0.41	0.25	cassava4.1_027490m	MAR binding filament-like protein 1	G	T	NA	NA	NA
scaffold12525_693152	25.052	LG1	scaffold12525	693152	0.52	0.27	cassava4.1_031594m	PRA1 (Prenylated rab acceptor) family protein	T	G	SYNONYMOUS_CODING	ctT/ctG	L149
scaffold12525_755452	25.709	LG1	scaffold12525	755452	0.74	1.51	cassava4.1_006585m	ubiquitin-specific protease 6	G	C	NA	NA	NA
scaffold05859_167143	25.729	LG1	scaffold05859	167143	0.91	0.94	cassava4.1_011592m	Zinc finger C-x8-C-x5-C-x3-H type family protein	A	G	NON_SYNONYMOUS_CODING	tAt/tGt	Y237C
scaffold05859_86032	27.503	LG1	scaffold05859	86032	0.2	0.42	cassava4.1_009410m	UDP-D-apiose/UDP-D-xylose synthase 2	G	T	NON_SYNONYMOUS_CODING	aaG/aaT	K15N
scaffold02581_69697	28.598	LG1	scaffold02581	69697	0.2	0.53	cassava4.1_001274m	Coatomer, beta\' subunit	A	G	SYNONYMOUS_CODING	gaA/gaG	E54
scaffold05859_133118	29.083	LG1	scaffold05859	133118	0.17	0.91	cassava4.1_019874m	Expressed protein	C	G	NA	NA	NA
scaffold12498_258454	29.391	LG1	scaffold12498	258454	0.38	0.58	cassava4.1_014050m	phosphatidic acid phosphatase-related / PAP2-related	T	C	SYNONYMOUS_CODING	ggT/ggC	G189
scaffold05859_366759	29.777	LG1	scaffold05859	366759	0.08	0.83	cassava4.1_003631m	KCBP-interacting protein kinase	G	A	NON_SYNONYMOUS_CODING	Ccg/Tcg	P514S
scaffold12498_278772	30.22	LG1	scaffold12498	278772	0.46	0.8	cassava4.1_013171m	Protein of unknown function (DUF567)	C	G	NON_SYNONYMOUS_CODING	gCa/gGa	A6G
scaffold12498_179601	32.173	LG1	scaffold12498	179601	0.55	0.53	cassava4.1_022634m	Molecular chaperone Hsp40/DnaJ family protein	G	A	NON_SYNONYMOUS_CODING	aCg/aTg	T405M
scaffold12498_87773	33.919	LG1	scaffold12498	87773	0.77	0.74	cassava4.1_015447m	polyubiquitin 3	A	G	NA	NA	NA
scaffold03750_1126440	34.614	LG1	scaffold03750	1126440	0.71	2.16	cassava4.1_001610m	SIT4 phosphatase-associated family protein	G	C	NA	NA	NA
scaffold05309_102610	34.82	LG1	scaffold05309	102610	0.23	0.3	cassava4.1_012601m	Phosphoenolpyruvate carboxylase family protein	T	G	NA	NA	NA
scaffold03750_475345	39.377	LG1	scaffold03750	475345	0.39	1.34	cassava4.1_020500m		T	G	NA	NA	NA
scaffold03081_114198	40.864	LG1	scaffold03081	114198	0.37	1.15	cassava4.1_012445m	NmrA-like negative transcriptional regulator family protein	T	G	SYNONYMOUS_CODING	Aga/Cga	R36
scaffold03750_368534	40.962	LG1	scaffold03750	368534	0.38	1.21	cassava4.1_000749m	P-loop containing nucleoside triphosphate hydrolases superfamily protein	A	T	NA	NA	NA
scaffold10045_261463	43.611	LG1	scaffold10045	261463	0.4	2.11	cassava4.1_005491m	IQ-domain 13	C	T	SYNONYMOUS_CODING	gcG/gcA	A330
scaffold03750_125861	43.925	LG1	scaffold03750	125861	0.76	2.3	cassava4.1_012423m	RmlC-like cupins superfamily protein	A	G	NON_SYNONYMOUS_CODING	Att/Gtt	I282V
scaffold03750_112998	44.251	LG1	scaffold03750	112998	0.53	2.08	cassava4.1_010513m	RmlC-like cupins superfamily protein	T	C	NA	NA	NA
scaffold03081_89082	45.293	LG1	scaffold03081	89082	0.36	0.84	cassava4.1_012448m	NmrA-like negative transcriptional regulator family protein	A	T	NA	NA	NA
scaffold10045_85651	47.357	LG1	scaffold10045	85651	0.51	1.05	cassava4.1_014480m	Pathogenesis-related thaumatin superfamily protein	C	A	NON_SYNONYMOUS_CODING	Gac/Tac	D87Y
scaffold05309_144442	51.139	LG1	scaffold05309	144442	0.55	1.03	cassava4.1_000704m	ENTH/VHS family protein	T	G	NA	NA	NA
scaffold03081_187853	52.921	LG1	scaffold03081	187853	0.49	0.19	cassava4.1_007858m	cryptochrome-interacting basic-helix-loop-helix 1	C	T	NA	NA	NA
scaffold05280_103446	54.233	LG1	scaffold05280	103446	0.29	0.7	cassava4.1_015052m	Pentatricopeptide repeat (PPR) superfamily protein	A	G	NON_SYNONYMOUS_CODING	gAa/gGa	E136G
scaffold00247_52306	62.248	LG1	scaffold00247	52306	0.81	1.24	cassava4.1_017559m		A	T	NON_SYNONYMOUS_CODING	Agc/Tgc	S41C
scaffold00247_100240	63.536	LG1	scaffold00247	100240	0.87	1.36	cassava4.1_011174m	Tetratricopeptide repeat (TPR)-like superfamily protein	G	A	NON_SYNONYMOUS_CODING	tCg/tTg	S262L
scaffold00247_133909	63.893	LG1	scaffold00247	133909	0.79	1.27	cassava4.1_000806m	Ribosomal protein S5/Elongation factor G/III/V family protein	G	A	SYNONYMOUS_CODING	acG/acA	T620
scaffold05309_275258	64.585	LG1	scaffold05309	275258	0.45	0.99	cassava4.1_016612m		G	C	NON_SYNONYMOUS_CODING	Gag/Cag	E61Q
scaffold02455_73648	65.149	LG1	scaffold02455	73648	0.47	1.04	cassava4.1_009678m	hydroxymethylbilane synthase	A	T	NA	NA	NA
scaffold03332_393426	80.051	LG1	scaffold03332	393426	0.45	0.94	NA	NA	C	T	NA	NA	NA
scaffold05116_209043	0	LG2	scaffold05116	209043	1.53	1.15	cassava4.1_004526m	eukaryotic translation initiation factor-related	A	C	NA	NA	NA
scaffold01131_97558	2.321	LG2	scaffold01131	97558	1.32	0.88	cassava4.1_000373m	RNA helicase, putative	G	A	NA	NA	NA
scaffold05116_136414	2.753	LG2	scaffold05116	136414	1.35	0.88	cassava4.1_010030m	plant U-box 8	T	C	SYNONYMOUS_CODING	ggT/ggC	G168
scaffold04851_74957	4.549	LG2	scaffold04851	74957	0.95	0.37	cassava4.1_004484m	Protein of unknown function (DUF616)	C	T	NA	NA	NA
scaffold05116_156291	8.311	LG2	scaffold05116	156291	1.54	0.47	cassava4.1_015439m	plastid developmental protein DAG, putative	C	T	SYNONYMOUS_CODING	acC/acT	T5
scaffold04851_110983	11.418	LG2	scaffold04851	110983	1.57	0.27	cassava4.1_006178m	Protein kinase superfamily protein	A	C	NON_SYNONYMOUS_CODING	Act/Cct	T133P
scaffold04851_175576	11.854	LG2	scaffold04851	175576	1.65	0.25	cassava4.1_000916m	Telomerase activating protein Est1	G	C	NON_SYNONYMOUS_CODING	gaG/gaC	E789D
scaffold04851_248812	12.101	LG2	scaffold04851	248812	1.66	0.28	cassava4.1_005887m	DIE2/ALG10 family	C	T	NA	NA	NA
scaffold04851_513243	12.943	LG2	scaffold04851	513243	1.16	0.32	cassava4.1_012314m	NAC domain containing protein 73	T	C	SYNONYMOUS_CODING	caT/caC	H147
scaffold04851_594172	13.672	LG2	scaffold04851	594172	1.61	0.31	cassava4.1_010390m	O-methyltransferase family protein	C	T	SYNONYMOUS_CODING	caG/caA	Q163
scaffold04851_301078	13.851	LG2	scaffold04851	301078	1.67	0.31	cassava4.1_003546m	receptor like protein 4	T	C	SYNONYMOUS_CODING	acT/acC	T160
scaffold04851_31940	14.148	LG2	scaffold04851	31940	1.59	0.33	cassava4.1_034403m	Protein of unknown function (DUF2921)	G	A	SYNONYMOUS_CODING	caC/caT	H799
scaffold04851_430926	14.671	LG2	scaffold04851	430926	1.46	0.4	cassava4.1_013288m		C	T	SYNONYMOUS_CODING	gcG/gcA	A204
scaffold04851_284692	15.316	LG2	scaffold04851	284692	1.79	0.47	cassava4.1_019549m	dormancy-associated protein-like 1	A	C	NA	NA	NA
scaffold04851_617614	15.956	LG2	scaffold04851	617614	1.19	0.56	cassava4.1_006671m	vascular plant one zinc finger protein	T	G	NA	NA	NA
scaffold09120_91390	17.104	LG2	scaffold09120	91390	1.67	1.42	cassava4.1_034464m	S-adenosyl-L-methionine-dependent methyltransferases superfamily protein	A	C	NON_SYNONYMOUS_CODING	Tta/Gta	L246V
scaffold04851_872591	17.714	LG2	scaffold04851	872591	1.37	1.27	cassava4.1_004214m	Thiamine pyrophosphate dependent pyruvate decarboxylase family protein	C	T	NA	NA	NA
scaffold04851_722341	18.202	LG2	scaffold04851	722341	1.13	0.47	cassava4.1_012367m	antitermination NusB domain-containing protein	T	C	NA	NA	NA
scaffold04851_685050	18.685	LG2	scaffold04851	685050	0.91	0.27	cassava4.1_004928m	Apoptosis inhibitory protein 5 (API5)	C	A	NA	NA	NA
scaffold04851_396000	18.985	LG2	scaffold04851	396000	1.34	0.2	cassava4.1_015369m	Drought-responsive family protein	G	A	NA	NA	NA
scaffold04851_740462	19.344	LG2	scaffold04851	740462	1.16	0.14	NA	NA	A	G	NA	NA	NA
scaffold09120_48372	21.418	LG2	scaffold09120	48372	1.75	1.15	cassava4.1_004416m	O-acetyltransferase family protein	T	G	NON_SYNONYMOUS_CODING	Atc/Ctc	I572L
scaffold09120_249778	22.562	LG2	scaffold09120	249778	1.99	1.27	cassava4.1_023808m	SH3 domain-containing protein	G	C	SYNONYMOUS_CODING	gtG/gtC	V337
scaffold09120_115719	23.455	LG2	scaffold09120	115719	1.53	1.25	cassava4.1_001489m	Kinase-related protein of unknown function (DUF1296)	T	C	NA	NA	NA
scaffold09120_161398	24.938	LG2	scaffold09120	161398	0.64	0.28	cassava4.1_012491m	SCP1-like small phosphatase 4	G	C	NA	NA	NA
scaffold09120_472088	26.083	LG2	scaffold09120	472088	1.49	1.43	cassava4.1_026376m	Protein of unknown function, DUF584	C	T	SYNONYMOUS_CODING	agG/agA	R120
scaffold09120_172568	26.905	LG2	scaffold09120	172568	1.56	1.52	cassava4.1_001525m	MEI2-like protein 5	A	G	SYNONYMOUS_CODING	Ttg/Ctg	L751
scaffold09120_232485	27.758	LG2	scaffold09120	232485	1.48	1.39	cassava4.1_009264m		T	C	NA	NA	NA
scaffold00318_330558	28.315	LG2	scaffold00318	330558	2.55	1.81	cassava4.1_008645m	TPX2 (targeting protein for Xklp2) protein family	A	T	NA	NA	NA
scaffold00318_89067	28.983	LG2	scaffold00318	89067	2.66	2.12	cassava4.1_001154m	auxin response factor 8	C	A	NA	NA	NA
scaffold00318_148389	29.798	LG2	scaffold00318	148389	2.58	2.36	cassava4.1_002509m	Early-responsive to dehydration stress protein (ERD4)	A	G	SYNONYMOUS_CODING	gaA/gaG	E200
scaffold00318_364402	31.05	LG2	scaffold00318	364402	3.61	2.17	NA	NA	A	G	NA	NA	NA
scaffold00318_300664	31.288	LG2	scaffold00318	300664	3.73	2.3	cassava4.1_018906m		T	A	NA	NA	NA
scaffold00318_342203	32.573	LG2	scaffold00318	342203	4.08	2.69	cassava4.1_006998m	Auxin efflux carrier family protein	A	G	SYNONYMOUS_CODING	acT/acC	T396
scaffold00318_205564	32.993	LG2	scaffold00318	205564	3.12	2.53	cassava4.1_014418m	BCL-2-associated athanogene 3	T	A	SYNONYMOUS_CODING	tcT/tcA	S147
scaffold00318_505800	33.793	LG2	scaffold00318	505800	2.62	3.34	cassava4.1_018238m	MLP-like protein 28	G	A	NON_SYNONYMOUS_CODING	Gtc/Atc	V23I
scaffold00318_427643	33.916	LG2	scaffold00318	427643	3.02	2.83	cassava4.1_020026m	GroES-like family protein	T	G	NA	NA	NA
scaffold09354_68134	33.931	LG2	scaffold09354	68134	3.05	2.69	cassava4.1_004703m	ENTH/ANTH/VHS superfamily protein	C	A	NON_SYNONYMOUS_CODING	atG/atT	M486I
scaffold00318_408067	34.185	LG2	scaffold00318	408067	3.22	2.76	cassava4.1_009050m	SEC12P-like 2 protein	A	T	NA	NA	NA
scaffold09354_127033	34.355	LG2	scaffold09354	127033	3.27	2.68	cassava4.1_003733m	phosphoglucomutase, putative / glucose phosphomutase, putative	C	A	NON_SYNONYMOUS_CODING	cCt/cAt	P422H
scaffold00318_485294	34.887	LG2	scaffold00318	485294	2.97	3.03	cassava4.1_006639m		T	C	NON_SYNONYMOUS_CODING	tTa/tCa	L245S
scaffold00318_279465	35.204	LG2	scaffold00318	279465	3.17	2.26	cassava4.1_000116m	FORMS APLOID AND BINUCLEATE CELLS 1C	A	G	NA	NA	NA
scaffold00318_390133	35.973	LG2	scaffold00318	390133	3.14	2.94	cassava4.1_023821m	nudix hydrolase homolog 25	C	T	SYNONYMOUS_CODING	caG/caA	Q120
scaffold00318_376055	37.122	LG2	scaffold00318	376055	3.24	2.78	cassava4.1_006140m	MAP kinase 15	G	A	SYNONYMOUS_CODING	gcC/gcT	A213
scaffold09354_100810	37.875	LG2	scaffold09354	100810	2.84	1.95	cassava4.1_029701m	GRAS family transcription factor family protein	G	C	NON_SYNONYMOUS_CODING	Gca/Cca	A233P
scaffold08847_351653	39.298	LG2	scaffold08847	351653	2.57	1.18	cassava4.1_003641m	microtubule-associated proteins 70-2	G	A	SYNONYMOUS_CODING	aaG/aaA	K198
scaffold08847_375353	39.831	LG2	scaffold08847	375353	2.43	1.17	cassava4.1_017706m		A	G	NA	NA	NA
scaffold08847_417682	40.674	LG2	scaffold08847	417682	2.92	1.63	cassava4.1_001584m	UDP-Glycosyltransferase / trehalose-phosphatase family protein	T	C	SYNONYMOUS_CODING	ccA/ccG	P577
scaffold08847_285420	41.129	LG2	scaffold08847	285420	2.84	1.55	cassava4.1_002471m	ARM repeat superfamily protein	G	A	NA	NA	NA
scaffold08847_310162	41.949	LG2	scaffold08847	310162	2.66	1.52	cassava4.1_010468m	Zinc finger, C3HC4 type (RING finger) family protein	C	A	NA	NA	NA
scaffold08847_436275	42.493	LG2	scaffold08847	436275	2.89	1.63	cassava4.1_027128m	vacuolar iron transporter 1	T	C	SYNONYMOUS_CODING	ttA/ttG	L161
scaffold08847_541429	43.12	LG2	scaffold08847	541429	2.9	1.57	cassava4.1_001164m	transmembrane kinase 1	A	G	NA	NA	NA
scaffold08847_563175	43.582	LG2	scaffold08847	563175	2.53	1.55	cassava4.1_016140m	Ribosomal L28 family	A	G	NA	NA	NA
scaffold08799_626272	44.089	LG2	scaffold08799	626272	2.3	1.57	cassava4.1_011770m	Transducin/WD40 repeat-like superfamily protein	C	A	NON_SYNONYMOUS_CODING	gGt/gTt	G203V
scaffold08847_599420	44.688	LG2	scaffold08847	599420	2.5	1.53	cassava4.1_023625m	anthranilate synthase beta subunit 1	T	A	NA	NA	NA
scaffold08799_835697	45.131	LG2	scaffold08799	835697	2.25	1.4	cassava4.1_011699m	purple acid phosphatase 3	C	T	SYNONYMOUS_CODING	tgC/tgT	C249
scaffold08799_508530	46.009	LG2	scaffold08799	508530	2.38	2.18	cassava4.1_007409m	UBX domain-containing protein	G	A	NON_SYNONYMOUS_CODING	aCt/aTt	T345I
scaffold08799_799203	46.877	LG2	scaffold08799	799203	1.99	2.23	cassava4.1_032120m	ZIP metal ion transporter family	C	T	NA	NA	NA
scaffold08799_259948	47.331	LG2	scaffold08799	259948	1.88	2.25	cassava4.1_016266m	maternal effect embryo arrest 14	T	C	NA	NA	NA
scaffold08799_461369	47.709	LG2	scaffold08799	461369	1.83	2.02	cassava4.1_003894m	Pentatricopeptide repeat (PPR-like) superfamily protein	T	C	SYNONYMOUS_CODING	Ttg/Ctg	L179
scaffold05335_702660	48.524	LG2	scaffold05335	702660	1.29	1.72	cassava4.1_002019m	Raffinose synthase family protein	T	C	NA	NA	NA
scaffold08799_331011	48.967	LG2	scaffold08799	331011	1.3	1.53	cassava4.1_001654m	endonucleases	T	A	NON_SYNONYMOUS_CODING	Aat/Tat	N840Y
scaffold05335_453008	49.822	LG2	scaffold05335	453008	1.64	2.3	NA	NA	C	T	NA	NA	NA
scaffold08799_146324	49.907	LG2	scaffold08799	146324	1.85	2.24	cassava4.1_005272m	plastid division2	C	T	NON_SYNONYMOUS_CODING	Cgc/Tgc	R170C
scaffold06028_321206	50.356	LG2	scaffold06028	321206	1.89	1.73	cassava4.1_020781m	secE/sec61-gamma protein transport protein	G	A	NA	NA	NA
scaffold05335_138911	50.767	LG2	scaffold05335	138911	1.99	1.86	cassava4.1_003874m	S-adenosyl-L-methionine-dependent methyltransferases superfamily protein	C	T	NA	NA	NA
scaffold05335_738832	51.033	LG2	scaffold05335	738832	1.77	1.92	cassava4.1_002836m	Protein kinase superfamily protein	A	T	NON_SYNONYMOUS_CODING	Tgt/Agt	C475S
scaffold05335_785102	51.033	LG2	scaffold05335	785102	1.77	1.92	cassava4.1_022301m	Protein of unknown function (DUF1645)	T	A	NON_SYNONYMOUS_CODING	Tcc/Acc	S19T
scaffold05335_417384	51.189	LG2	scaffold05335	417384	1.94	2.11	cassava4.1_007867m	ARM repeat superfamily protein	C	A	NA	NA	NA
scaffold06028_65157	51.327	LG2	scaffold06028	65157	1.9	2.11	cassava4.1_012350m	Cytochrome C1 family	T	A	SYNONYMOUS_CODING	gcA/gcT	A134
scaffold05335_665308	51.468	LG2	scaffold05335	665308	1.7	2.2	cassava4.1_007354m	high affinity nitrate transporter 2.7	A	G	NON_SYNONYMOUS_CODING	tAt/tGt	Y112C
scaffold05335_358184	51.973	LG2	scaffold05335	358184	2.09	1.96	cassava4.1_003901m	pescadillo-related	A	T	NA	NA	NA
scaffold05335_620204	52.541	LG2	scaffold05335	620204	2.01	2.44	cassava4.1_027318m	cysteine-rich RLK (RECEPTOR-like protein kinase) 42	C	A	NON_SYNONYMOUS_CODING	Cat/Aat	H132N
scaffold05335_753880	53.023	LG2	scaffold05335	753880	1.88	1.94	cassava4.1_024368m	Protein of unknown function (DUF833)	T	C	NA	NA	NA
scaffold05335_243933	53.82	LG2	scaffold05335	243933	1	1.27	cassava4.1_010403m	Sucrase/ferredoxin-like family protein	C	T	NON_SYNONYMOUS_CODING	Gaa/Aaa	E224K
scaffold06028_144693	54.161	LG2	scaffold06028	144693	1.06	0.85	cassava4.1_000796m		G	T	NA	NA	NA
scaffold06028_177987	55.272	LG2	scaffold06028	177987	1.89	1.36	cassava4.1_030064m	Mitochondrial transcription termination factor family protein	G	C	NON_SYNONYMOUS_CODING	Cgg/Ggg	R81G
scaffold05335_812553	56.555	LG2	scaffold05335	812553	2.57	1.65	cassava4.1_011104m	carbonic anhydrase 1	C	T	NA	NA	NA
scaffold08847_192542	56.674	LG2	scaffold08847	192542	1.73	1.65	cassava4.1_018069m	MMS ZWEI homologue 1	T	A	NA	NA	NA
scaffold08799_288898	57.924	LG2	scaffold08799	288898	1.67	2.62	cassava4.1_010133m	2-oxoglutarate (2OG) and Fe(II)-dependent oxygenase superfamily protein	C	T	NA	NA	NA
scaffold08799_181074	59.576	LG2	scaffold08799	181074	2.99	2.3	cassava4.1_003182m	long-chain acyl-CoA synthetase 2	G	C	NA	NA	NA
scaffold06028_133514	62.699	LG2	scaffold06028	133514	1.5	1.46	cassava4.1_002127m	Leucine-rich repeat protein kinase family protein	C	T	SYNONYMOUS_CODING	Ctg/Ttg	L300
scaffold06028_78140	64.304	LG2	scaffold06028	78140	0.77	0.61	cassava4.1_008298m	Proteasome component (PCI) domain protein	G	A	NA	NA	NA
scaffold08847_389580	65.746	LG2	scaffold08847	389580	0.95	1.86	cassava4.1_016686m	Sec14p-like phosphatidylinositol transfer family protein	C	A	NON_SYNONYMOUS_CODING	Cct/Act	P194T
scaffold01745_128227	0	LG3	scaffold01745	128227	3.17	1.37	cassava4.1_000122m	histone acetyltransferase of the CBP family 12	C	T	NA	NA	NA
scaffold05219_107558	8.527	LG3	scaffold05219	107558	2.71	1.35	cassava4.1_018264m	Ribosomal L27e protein family	A	G	NON_SYNONYMOUS_CODING	tAc/tGc	Y67C
scaffold02477_327411	10.227	LG3	scaffold02477	327411	2.87	1.39	cassava4.1_001894m	Inorganic H pyrophosphatase family protein	G	A	NA	NA	NA
scaffold02477_307351	13.858	LG3	scaffold02477	307351	2.6	1.03	cassava4.1_006605m	phosphoglycerate kinase 1	G	T	NA	NA	NA
scaffold02477_176689	14.172	LG3	scaffold02477	176689	2.85	1.23	cassava4.1_023839m	Tetratricopeptide repeat (TPR)-like superfamily protein	G	C	NA	NA	NA
scaffold02477_118702	14.648	LG3	scaffold02477	118702	2.9	1.38	cassava4.1_001699m	binding	T	C	NON_SYNONYMOUS_CODING	Aaa/Gaa	K830E
scaffold04681_47735	15.143	LG3	scaffold04681	47735	3.11	1.44	cassava4.1_004303m		T	G	NON_SYNONYMOUS_CODING	Tct/Gct	S96A
scaffold02477_294667	15.23	LG3	scaffold02477	294667	3.23	1.61	cassava4.1_006139m	RNA helicase 36	G	T	NON_SYNONYMOUS_CODING	aCt/aAt	T477N
scaffold02477_73656	15.5	LG3	scaffold02477	73656	2.91	1.51	cassava4.1_004038m	Cyclin family protein	G	A	SYNONYMOUS_CODING	gaC/gaT	D366
scaffold04681_160631	15.787	LG3	scaffold04681	160631	3.07	1.36	cassava4.1_008682m	basic helix-loop-helix (bHLH) DNA-binding superfamily protein	A	T	NA	NA	NA
scaffold04681_144273	15.787	LG3	scaffold04681	144273	3.07	1.36	cassava4.1_018860m	Histone superfamily protein	T	C	NA	NA	NA
scaffold04681_366701	17.305	LG3	scaffold04681	366701	3.26	1.06	cassava4.1_030249m	translocation protein-related	C	T	SYNONYMOUS_CODING	ttG/ttA	L71
scaffold04681_303117	17.478	LG3	scaffold04681	303117	4.98	2.03	cassava4.1_006504m	aldehyde dehydrogenase 3F1	T	C	NA	NA	NA
scaffold04681_326649	18.151	LG3	scaffold04681	326649	3.69	1.25	cassava4.1_004522m	dicarboxylate transporter 1	T	C	SYNONYMOUS_CODING	ccT/ccC	P122
scaffold00341_664640	18.376	LG3	scaffold00341	664640	3.72	1.08	cassava4.1_025567m	Arabidopsis thaliana protein of unknown function (DUF821)	G	A	NA	NA	NA
scaffold00341_272221	18.568	LG3	scaffold00341	272221	3.65	1.45	cassava4.1_003526m	Transducin/WD40 repeat-like superfamily protein	C	T	NA	NA	NA
scaffold04681_289532	18.773	LG3	scaffold04681	289532	3.91	1.65	cassava4.1_008541m	RNA-binding (RRM/RBD/RNP motifs) family protein	T	G	NON_SYNONYMOUS_CODING	Tct/Gct	S173A
scaffold00341_1036208	18.995	LG3	scaffold00341	1036208	3.86	1.73	cassava4.1_003452m	phosphoglucomutase	G	A	NA	NA	NA
scaffold06701_639140	19.453	LG3	scaffold06701	639140	3.33	1.9	cassava4.1_033519m	glycosyltransferase 18	G	A	SYNONYMOUS_CODING	tcG/tcA	S41
scaffold00341_153787	19.665	LG3	scaffold00341	153787	2.99	2.04	cassava4.1_001758m	FTSH protease 11	C	G	NON_SYNONYMOUS_CODING	aGt/aCt	S207T
scaffold00341_166772	19.877	LG3	scaffold00341	166772	2.83	2.05	cassava4.1_022559m	Nodulin MtN3 family protein	G	T	NA	NA	NA
scaffold04681_606786	20.132	LG3	scaffold04681	606786	3.13	1.81	cassava4.1_017355m	Got1/Sft2-like vescicle transport protein family	A	T	NA	NA	NA
scaffold06701_439240	20.478	LG3	scaffold06701	439240	2.83	1.83	cassava4.1_034200m	Plant invertase/pectin methylesterase inhibitor superfamily protein	A	G	NON_SYNONYMOUS_CODING	Aaa/Gaa	K162E
scaffold00341_205753	20.676	LG3	scaffold00341	205753	2.27	1.43	NA	NA	A	T	NA	NA	NA
scaffold00341_134831	20.848	LG3	scaffold00341	134831	2.86	1.78	cassava4.1_032922m	trehalose-6-phosphate phosphatase	G	A	NON_SYNONYMOUS_CODING	Gtg/Atg	V286M
scaffold06701_281252	20.883	LG3	scaffold06701	281252	2.71	1.76	cassava4.1_005663m	lipid transporters	A	G	NA	NA	NA
scaffold04681_572663	21.155	LG3	scaffold04681	572663	2.77	1.94	cassava4.1_013375m	CCT motif family protein	G	T	NA	NA	NA
scaffold06701_145530	21.293	LG3	scaffold06701	145530	2.81	1.76	cassava4.1_016501m	RAS 5	G	C	NA	NA	NA
scaffold00341_468782	21.302	LG3	scaffold00341	468782	2.73	1.73	cassava4.1_011379m	septum site-determining protein (MIND)	C	T	NON_SYNONYMOUS_CODING	Gat/Aat	D12N
scaffold04681_415513	21.313	LG3	scaffold04681	415513	2.73	1.73	cassava4.1_007811m	TRAUCO	T	C	SYNONYMOUS_CODING	ccT/ccC	P400
scaffold04681_403128	21.396	LG3	scaffold04681	403128	2.4	1.9	cassava4.1_005329m	NAD kinase 1	A	C	NA	NA	NA
scaffold06701_596706	21.474	LG3	scaffold06701	596706	2.77	1.88	cassava4.1_005191m	1-amino-cyclopropane-1-carboxylate synthase 12	G	T	NON_SYNONYMOUS_CODING	Ctt/Att	L284I
scaffold00341_735180	21.653	LG3	scaffold00341	735180	2.83	1.72	cassava4.1_016116m	membrane-associated progesterone binding protein 3	A	G	NA	NA	NA
scaffold00341_958725	21.749	LG3	scaffold00341	958725	2.75	1.68	cassava4.1_015174m		T	C	NON_SYNONYMOUS_CODING	Act/Gct	T234A
scaffold06701_357194	21.886	LG3	scaffold06701	357194	2.56	1.56	cassava4.1_015194m	PLAC8 family protein	C	T	NA	NA	NA
scaffold06701_544631	21.961	LG3	scaffold06701	544631	2.26	1.07	cassava4.1_006137m	FK506 BINDING PROTEIN 53	C	T	NA	NA	NA
scaffold06701_185569	22.137	LG3	scaffold06701	185569	1.82	1.44	cassava4.1_011364m	alpha/beta-Hydrolases superfamily protein	C	A	NA	NA	NA
scaffold06701_450387	22.404	LG3	scaffold06701	450387	2.25	1.61	cassava4.1_014878m	P-loop containing nucleoside triphosphate hydrolases superfamily protein	A	T	NA	NA	NA
scaffold00341_552106	22.537	LG3	scaffold00341	552106	2.03	1.29	cassava4.1_024243m	Divalent ion symporter	T	C	NON_SYNONYMOUS_CODING	aTt/aCt	I2T
scaffold06701_169717	22.678	LG3	scaffold06701	169717	2.48	1.84	cassava4.1_013214m	Integrase-type DNA-binding superfamily protein	C	G	NON_SYNONYMOUS_CODING	aCg/aGg	T14R
scaffold06701_58383	22.85	LG3	scaffold06701	58383	2.44	1.69	cassava4.1_008693m	glutamate dehydrogenase 2	T	C	SYNONYMOUS_CODING	gaT/gaC	D78
scaffold06701_224984	22.927	LG3	scaffold06701	224984	2.36	1.64	cassava4.1_000050m	ARM repeat superfamily protein	C	T	SYNONYMOUS_CODING	tcC/tcT	S1734
scaffold06701_417762	23.327	LG3	scaffold06701	417762	2.15	1.8	cassava4.1_009837m	Haloacid dehalogenase-like hydrolase (HAD) superfamily protein	T	A	NA	NA	NA
scaffold09876_340641	23.791	LG3	scaffold09876	340641	2.09	1.53	cassava4.1_026327m	reversibly glycosylated polypeptide 1	A	G	SYNONYMOUS_CODING	taT/taC	Y130
scaffold09876_549414	24.032	LG3	scaffold09876	549414	2.12	1.46	cassava4.1_007830m	Glycosyltransferase family 29 (sialyltransferase) family protein	A	T	NON_SYNONYMOUS_CODING	Ttg/Atg	L421M
scaffold09876_144451	24.077	LG3	scaffold09876	144451	2.12	1.46	cassava4.1_013161m	cyclopropyl isomerase	C	A	SYNONYMOUS_CODING	Cgg/Agg	R157
scaffold09876_420786	24.278	LG3	scaffold09876	420786	2.08	1.57	cassava4.1_019358m	Ubiquitin family protein	A	G	NA	NA	NA
scaffold09876_603910	24.426	LG3	scaffold09876	603910	2.1	1.47	cassava4.1_004818m		A	T	NA	NA	NA
scaffold10899_117763	24.535	LG3	scaffold10899	117763	2.14	1.11	cassava4.1_028824m	Zinc finger C-x8-C-x5-C-x3-H type family protein	G	T	NON_SYNONYMOUS_CODING	gaG/gaT	E58D
scaffold09876_703163	24.769	LG3	scaffold09876	703163	2.03	1.56	cassava4.1_011500m	DCD (Development and Cell Death) domain protein	G	C	NON_SYNONYMOUS_CODING	Gaa/Caa	E197Q
scaffold09876_172944	24.817	LG3	scaffold09876	172944	2.05	1.48	cassava4.1_000411m	AAA-type ATPase family protein	T	A	NA	NA	NA
scaffold09876_158386	25.094	LG3	scaffold09876	158386	2.15	1.72	cassava4.1_001533m	RNA-metabolising metallo-beta-lactamase family protein	G	A	NA	NA	NA
scaffold10899_139369	25.217	LG3	scaffold10899	139369	2.24	1.71	NA	NA	T	C	NA	NA	NA
scaffold06701_251246	25.365	LG3	scaffold06701	251246	1.77	1.21	NA	NA	G	A	NA	NA	NA
scaffold09876_277463	26.023	LG3	scaffold09876	277463	2.46	1.41	cassava4.1_031906m		A	C	NA	NA	NA
scaffold06701_312316	26.636	LG3	scaffold06701	312316	2.18	1.3	cassava4.1_006356m	RNI-like superfamily protein	G	A	NA	NA	NA
scaffold09876_193765	26.897	LG3	scaffold09876	193765	2.48	1.48	cassava4.1_015338m	Translation elongation factor EF1B/ribosomal protein S6 family protein	A	G	NA	NA	NA
scaffold09434_167779	27.235	LG3	scaffold09434	167779	1.73	0.99	cassava4.1_028531m	RAB GTPase homolog E1B	T	G	SYNONYMOUS_CODING	atA/atC	I256
scaffold03410_57525	28.163	LG3	scaffold03410	57525	1.18	1.44	cassava4.1_008663m	Glucose-6-phosphate/phosphate translocator-related	T	C	NA	NA	NA
scaffold08359_2345715	29.45	LG3	scaffold08359	2345715	1.68	1.35	cassava4.1_004026m	Major facilitator superfamily protein	T	C	SYNONYMOUS_CODING	Tta/Cta	L533
scaffold09876_455462	30.371	LG3	scaffold09876	455462	1.48	1.35	cassava4.1_007919m	DHHC-type zinc finger family protein	T	C	NON_SYNONYMOUS_CODING	tTt/tCt	F75S
scaffold10899_58308	31.402	LG3	scaffold10899	58308	1.88	0.38	cassava4.1_014054m	alpha/beta-Hydrolases superfamily protein	C	T	NON_SYNONYMOUS_CODING	cCg/cTg	P6L
scaffold10899_98257	34.902	LG3	scaffold10899	98257	1.29	0.87	cassava4.1_005204m	MA3 domain-containing protein	A	G	SYNONYMOUS_CODING	aaA/aaG	K123
scaffold08359_1316634	42.529	LG3	scaffold08359	1316634	0.84	0.3	cassava4.1_005383m	cytochrome P450, family 78, subfamily A, polypeptide 10	C	G	SYNONYMOUS_CODING	ctG/ctC	L401
scaffold08359_1284573	43.041	LG3	scaffold08359	1284573	0.78	0.24	cassava4.1_005580m	Squamosa promoter-binding protein-like (SBP domain) transcription factor family protein	A	G	NON_SYNONYMOUS_CODING	Act/Gct	T354A
scaffold03264_554909	43.872	LG3	scaffold03264	554909	0.87	0.19	cassava4.1_025741m	Protein kinase superfamily protein	T	G	NA	NA	NA
scaffold08359_1173678	44.541	LG3	scaffold08359	1173678	0.97	0.2	cassava4.1_011324m	BSD domain-containing protein	C	T	NON_SYNONYMOUS_CODING	gGg/gAg	G305E
scaffold08359_1141249	45.011	LG3	scaffold08359	1141249	0.97	0.19	cassava4.1_004528m	basic helix-loop-helix (bHLH) DNA-binding superfamily protein	A	G	SYNONYMOUS_CODING	ccA/ccG	P183
scaffold03264_325994	46.724	LG3	scaffold03264	325994	0.8	0.09	cassava4.1_009233m	Aldolase superfamily protein	T	C	SYNONYMOUS_CODING	ctA/ctG	L195
scaffold03264_461454	48.132	LG3	scaffold03264	461454	0.63	0.1	cassava4.1_002705m	Octicosapeptide/Phox/Bem1p family protein	A	G	NON_SYNONYMOUS_CODING	Atc/Gtc	I457V
scaffold03264_76482	49.784	LG3	scaffold03264	76482	0.42	0.16	cassava4.1_011542m	Protein of unknown function (DUF630 and DUF632)	G	A	SYNONYMOUS_CODING	gaG/gaA	E270
scaffold07478_844197	50.37	LG3	scaffold07478	844197	0.42	0.11	cassava4.1_022318m	ethylene-responsive nuclear protein / ethylene-regulated nuclear protein (ERT2)	T	A	NON_SYNONYMOUS_CODING	gAa/gTa	E382V
scaffold03264_144059	50.797	LG3	scaffold03264	144059	0.42	0.16	cassava4.1_017155m		G	A	SYNONYMOUS_CODING	tcC/tcT	S165
scaffold03264_260401	51.349	LG3	scaffold03264	260401	0.57	0.29	cassava4.1_009319m		C	A	NON_SYNONYMOUS_CODING	gCa/gAa	A219E
scaffold07478_907488	51.768	LG3	scaffold07478	907488	0.63	0.16	cassava4.1_009897m	mannose-1-phosphate guanylyltransferase (GDP)s;GDP-galactose:mannose-1-phosphate guanylyltransferases;GDP-galactose:glucose-1-phosphate guanylyltransferases;GDP-galactose:myoinositol-1-phosphate guanylyltransferases;glucose-1-phosphate guanylyltransferase	C	A	NON_SYNONYMOUS_CODING	gCa/gAa	A359E
scaffold07478_825064	52.715	LG3	scaffold07478	825064	0.63	0.15	cassava4.1_004967m	FAD-binding Berberine family protein	C	T	NON_SYNONYMOUS_CODING	tCa/tTa	S429L
scaffold07478_495006	52.81	LG3	scaffold07478	495006	0.33	0.29	cassava4.1_033529m	K+ transporter 1	A	G	SYNONYMOUS_CODING	ttA/ttG	L468
scaffold07478_887382	53.421	LG3	scaffold07478	887382	0.7	0.11	cassava4.1_000755m	Leucine-rich receptor-like protein kinase family protein	T	C	NA	NA	NA
scaffold07478_395731	54.065	LG3	scaffold07478	395731	0.37	0.24	cassava4.1_011370m	Protein of unknown function (DUF1644)	T	C	SYNONYMOUS_CODING	gaT/gaC	D7
scaffold03264_232140	54.927	LG3	scaffold03264	232140	0.38	0.15	cassava4.1_013850m	MATE efflux family protein	C	T	NON_SYNONYMOUS_CODING	tCt/tTt	S53F
scaffold07478_666728	55.164	LG3	scaffold07478	666728	0.35	0.15	cassava4.1_000674m	pentatricopeptide (PPR) repeat-containing protein	C	A	STOP_GAINED	Gaa/Taa	E1072*
scaffold07478_415143	55.979	LG3	scaffold07478	415143	0.46	0.37	cassava4.1_009792m	protein arginine methyltransferase 10	C	A	NA	NA	NA
scaffold07478_326173	56.281	LG3	scaffold07478	326173	0.36	0.32	cassava4.1_007708m	nudix hydrolase homolog 19	A	G	NON_SYNONYMOUS_CODING	Tgt/Cgt	C262R
scaffold07478_266299	57.806	LG3	scaffold07478	266299	0.33	0.44	cassava4.1_011165m	ribosome biogenesis regulatory protein (RRS1) family protein	T	C	NA	NA	NA
scaffold07478_477850	57.915	LG3	scaffold07478	477850	0.32	0.45	cassava4.1_019245m		C	T	NON_SYNONYMOUS_CODING	aGg/aAg	R66K
scaffold07478_215405	58.801	LG3	scaffold07478	215405	0.46	0.3	cassava4.1_013127m	Plant haem oxygenase (decyclizing) family protein	A	G	SYNONYMOUS_CODING	ttA/ttG	L19
scaffold07478_315286	59.786	LG3	scaffold07478	315286	0.25	0.32	cassava4.1_011852m	FAD/NAD(P)-binding oxidoreductase	T	C	NA	NA	NA
scaffold06607_110714	60.616	LG3	scaffold06607	110714	0.36	0.36	cassava4.1_003484m	Reticulon family protein	T	A	NON_SYNONYMOUS_CODING	Agc/Tgc	S249C
scaffold08686_777582	61.434	LG3	scaffold08686	777582	0.76	0.68	cassava4.1_018212m		T	G	NA	NA	NA
scaffold08686_504215	62.095	LG3	scaffold08686	504215	0.79	0.65	cassava4.1_018047m	ribosomal protein S11-beta	G	A	NA	NA	NA
scaffold08686_703854	63.002	LG3	scaffold08686	703854	0.89	0.85	cassava4.1_032828m		T	A	NON_SYNONYMOUS_CODING	cTg/cAg	L16Q
scaffold08686_632430	63.05	LG3	scaffold08686	632430	0.74	0.68	cassava4.1_000095m	RNA polymerase II transcription mediators	A	G	SYNONYMOUS_CODING	acT/acC	T1681
scaffold08686_824653	63.088	LG3	scaffold08686	824653	0.73	0.57	cassava4.1_033693m		T	A	NON_SYNONYMOUS_CODING	gaA/gaT	E324D
scaffold08686_461383	63.519	LG3	scaffold08686	461383	0.63	0.56	cassava4.1_000948m	Ribosomal protein S5/Elongation factor G/III/V family protein	C	T	SYNONYMOUS_CODING	gcC/gcT	A412
scaffold08686_444845	63.519	LG3	scaffold08686	444845	0.63	0.56	cassava4.1_004829m	RING/U-box superfamily protein	A	G	SYNONYMOUS_CODING	gaT/gaC	D479
scaffold08686_212942	64.479	LG3	scaffold08686	212942	0.74	0.49	cassava4.1_033044m	dicer-like 4	T	C	NA	NA	NA
scaffold08686_277098	64.594	LG3	scaffold08686	277098	0.71	0.79	cassava4.1_003728m	Protein of unknown function (DUF1336)	C	T	NON_SYNONYMOUS_CODING	cGa/cAa	R340Q
scaffold08686_343330	65.27	LG3	scaffold08686	343330	0.78	0.58	cassava4.1_003632m		T	C	NON_SYNONYMOUS_CODING	Aac/Gac	N337D
scaffold08686_664079	65.879	LG3	scaffold08686	664079	0.91	0.37	cassava4.1_034296m	F-box family protein	C	T	NON_SYNONYMOUS_CODING	tCt/tTt	S76F
scaffold08686_367985	66.396	LG3	scaffold08686	367985	0.97	0.39	cassava4.1_018627m		A	T	NA	NA	NA
scaffold08686_742116	67.753	LG3	scaffold08686	742116	0.52	0.52	cassava4.1_015714m		A	T	SYNONYMOUS_CODING	gcT/gcA	A26
scaffold10525_91216	69.454	LG3	scaffold10525	91216	0.19	0.15	cassava4.1_013269m	Tetratricopeptide repeat (TPR)-like superfamily protein	A	T	NA	NA	NA
scaffold05703_209949	69.682	LG3	scaffold05703	209949	0.28	0.42	cassava4.1_026338m	sequence-specific DNA binding transcription factors	A	G	NON_SYNONYMOUS_CODING	Act/Gct	T64A
scaffold06607_39993	70.422	LG3	scaffold06607	39993	0.32	0.39	cassava4.1_007217m	LJRHL1-like 1	A	T	NA	NA	NA
scaffold08686_384281	75.054	LG3	scaffold08686	384281	0.1	0.17	cassava4.1_025239m	Protein kinase superfamily protein with octicosapeptide/Phox/Bem1p domain	A	G	NA	NA	NA
scaffold08316_646913	81.099	LG3	scaffold08316	646913	0.12	0.71	cassava4.1_029729m	serine carboxypeptidase-like 51	C	T	NA	NA	NA
scaffold06887_124605	84.262	LG3	scaffold06887	124605	0.07	1.54	cassava4.1_001309m	heavy metal atpase 2	A	C	SYNONYMOUS_CODING	gtA/gtC	V630
scaffold06299_58860	86.126	LG3	scaffold06299	58860	0.04	1.64	cassava4.1_008342m	NPR1-like protein 4	A	G	SYNONYMOUS_CODING	Tta/Cta	L422
scaffold08003_252514	96.993	LG3	scaffold08003	252514	0.46	1.79	cassava4.1_009938m	Polymerase/histidinol phosphatase-like	A	G	NA	NA	NA
scaffold08003_350734	98.619	LG3	scaffold08003	350734	0.39	1.61	cassava4.1_014909m		T	C	NON_SYNONYMOUS_CODING	cTg/cCg	L55P
scaffold08003_365596	99.576	LG3	scaffold08003	365596	0.36	1.54	cassava4.1_006345m	dentin sialophosphoprotein-related	A	G	SYNONYMOUS_CODING	gtT/gtC	V406
scaffold06914_214054	0	LG4	scaffold06914	214054	1.01	0.13	cassava4.1_033518m	Plasma-membrane choline transporter family protein	T	C	NA	NA	NA
scaffold11106_185990	1.405	LG4	scaffold11106	185990	1.45	0.46	cassava4.1_032853m	Glycosyl hydrolase superfamily protein	C	T	SYNONYMOUS_CODING	agC/agT	S212
scaffold11106_417686	2.196	LG4	scaffold11106	417686	1.43	0.7	cassava4.1_007646m	SWAP (Suppressor-of-White-APricot)/surp domain-containing protein / D111/G-patch domain-containing protein	C	A	NA	NA	NA
scaffold11106_729996	4.344	LG4	scaffold11106	729996	1.33	0.37	cassava4.1_006904m	WD-40 repeat family protein / notchless protein, putative	T	A	NA	NA	NA
scaffold11106_394750	6.447	LG4	scaffold11106	394750	1.26	1.06	cassava4.1_029245m	cytochrome P450, family 716, subfamily A, polypeptide 1	C	T	SYNONYMOUS_CODING	taC/taT	Y176
scaffold11106_441925	8.346	LG4	scaffold11106	441925	1.14	1.03	cassava4.1_017376m	A20/AN1-like zinc finger family protein	A	G	NA	NA	NA
scaffold11106_485042	9.461	LG4	scaffold11106	485042	1.24	0.57	cassava4.1_008853m	zinc finger (CCCH-type/C3HC4-type RING finger) family protein	G	A	NA	NA	NA
scaffold11106_261278	9.877	LG4	scaffold11106	261278	1.28	0.56	cassava4.1_004062m	O-fucosyltransferase family protein	A	T	NA	NA	NA
scaffold11106_527785	10.773	LG4	scaffold11106	527785	0.78	0.29	NA	NA	G	A	NA	NA	NA
scaffold11106_322856	11.123	LG4	scaffold11106	322856	1.14	0.31	cassava4.1_007642m	gametophytic factor 2	C	G	SYNONYMOUS_CODING	gcC/gcG	A74
scaffold11106_300417	11.724	LG4	scaffold11106	300417	1.25	0.45	cassava4.1_010226m	urophorphyrin methylase 1	C	G	NA	NA	NA
scaffold06914_869484	12.045	LG4	scaffold06914	869484	1.08	0.67	NA	NA	A	T	NA	NA	NA
scaffold11106_699459	12.539	LG4	scaffold11106	699459	1.23	0.57	cassava4.1_010993m	sterol methyltransferase 1	A	G	NA	NA	NA
scaffold11106_688620	12.73	LG4	scaffold11106	688620	1.12	0.46	cassava4.1_010208m	Protein of unknown function, DUF642	T	A	NON_SYNONYMOUS_CODING	Ttt/Att	F306I
scaffold11106_618362	13.169	LG4	scaffold11106	618362	1.02	0.53	cassava4.1_001475m	PHD finger family protein	A	G	SYNONYMOUS_CODING	tcA/tcG	S773
scaffold06914_306449	13.99	LG4	scaffold06914	306449	0.69	0.63	cassava4.1_031963m	transducin family protein / WD-40 repeat family protein	C	A	NA	NA	NA
scaffold06914_1459901	14.839	LG4	scaffold06914	1459901	0.18	1.46	cassava4.1_005812m	Smg-4/UPF3 family protein	T	C	NA	NA	NA
scaffold06914_334636	15.219	LG4	scaffold06914	334636	1.02	1.09	cassava4.1_017490m	Excinuclease ABC, C subunit, N-terminal	A	C	NON_SYNONYMOUS_CODING	Ttg/Gtg	L173V
scaffold11106_280317	16.165	LG4	scaffold11106	280317	1.36	0.79	cassava4.1_001361m	lipoxygenase 2	C	T	NON_SYNONYMOUS_CODING	Gtt/Att	V262I
scaffold06914_347103	16.735	LG4	scaffold06914	347103	1.09	0.49	cassava4.1_015161m	Alba DNA/RNA-binding protein	A	G	NA	NA	NA
scaffold06914_280829	16.875	LG4	scaffold06914	280829	1.03	0.47	cassava4.1_014542m	S-adenosyl-L-methionine-dependent methyltransferases superfamily protein	G	A	SYNONYMOUS_CODING	gaC/gaT	D79
scaffold06914_405962	17.34	LG4	scaffold06914	405962	0.98	0.52	cassava4.1_010456m	Protein of unknown function (DUF1644)	G	T	NON_SYNONYMOUS_CODING	gGt/gTt	G308V
scaffold06914_917961	18.132	LG4	scaffold06914	917961	0.83	0.26	cassava4.1_000492m	T-complex protein 11	G	T	NA	NA	NA
scaffold06914_474747	18.554	LG4	scaffold06914	474747	0.76	0.3	cassava4.1_005582m	Lung seven transmembrane receptor family protein	T	C	NA	NA	NA
scaffold06914_641867	19.304	LG4	scaffold06914	641867	0.78	0.87	cassava4.1_018479m	maternal effect embryo arrest 9	T	A	NA	NA	NA
scaffold06914_520313	19.421	LG4	scaffold06914	520313	0.73	0.94	NA	NA	A	T	NA	NA	NA
scaffold06914_562305	19.636	LG4	scaffold06914	562305	0.66	0.93	cassava4.1_013396m	GNS1/SUR4 membrane protein family	C	T	SYNONYMOUS_CODING	gtG/gtA	V164
scaffold06914_895391	20.172	LG4	scaffold06914	895391	0.62	0.42	cassava4.1_001762m	potassium transport 2/3	C	A	NA	NA	NA
scaffold06914_691665	20.633	LG4	scaffold06914	691665	0.61	0.57	cassava4.1_006411m	oxidoreductase, 2OG-Fe(II) oxygenase family protein	C	T	NA	NA	NA
scaffold06914_813736	21.016	LG4	scaffold06914	813736	0.58	0.69	cassava4.1_024592m	Glycine cleavage T-protein family	T	A	NA	NA	NA
scaffold06914_734915	21.467	LG4	scaffold06914	734915	0.79	0.67	cassava4.1_016306m	breast basic conserved 1	G	A	NON_SYNONYMOUS_CODING	cCa/cTa	P161L
scaffold06914_1008143	21.755	LG4	scaffold06914	1008143	0.97	1.03	cassava4.1_026621m	Basic-leucine zipper (bZIP) transcription factor family protein	T	A	SYNONYMOUS_CODING	ggT/ggA	G91
scaffold06914_1353789	22.346	LG4	scaffold06914	1353789	0.38	1.67	cassava4.1_028319m	R-protein L3 B	T	A	NA	NA	NA
scaffold06914_1379727	23.596	LG4	scaffold06914	1379727	0.21	2.16	cassava4.1_002716m	chloroplast heat shock protein 70-2	A	T	SYNONYMOUS_CODING	ggA/ggT	G528
scaffold06914_1214168	23.663	LG4	scaffold06914	1214168	0.22	2.17	cassava4.1_011005m	Protein of unknown function (DUF803)	C	T	SYNONYMOUS_CODING	acG/acA	T175
scaffold06914_1401695	24.532	LG4	scaffold06914	1401695	0.38	1.66	cassava4.1_010576m	Octicosapeptide/Phox/Bem1p family protein	C	A	SYNONYMOUS_CODING	ctG/ctT	L130
scaffold06914_1279356	24.578	LG4	scaffold06914	1279356	0.37	1.52	cassava4.1_012826m	Sodium Bile acid symporter family	G	C	NON_SYNONYMOUS_CODING	aCc/aGc	T136S
scaffold06914_1321432	24.666	LG4	scaffold06914	1321432	0.37	1.54	cassava4.1_004392m	evolutionarily conserved C-terminal region 11	G	C	NA	NA	NA
scaffold06914_1332217	24.973	LG4	scaffold06914	1332217	0.38	1.56	cassava4.1_000967m	Leucine-rich receptor-like protein kinase family protein	C	G	NON_SYNONYMOUS_CODING	ttG/ttC	L934F
scaffold06914_1243335	25.304	LG4	scaffold06914	1243335	0.37	1.54	NA	NA	T	C	NA	NA	NA
scaffold09151_61713	25.721	LG4	scaffold09151	61713	0.38	1.43	cassava4.1_004953m	glutamine-rich protein 23	C	A	NON_SYNONYMOUS_CODING	gaC/gaA	D110E
scaffold09151_216385	25.866	LG4	scaffold09151	216385	0.4	1.38	cassava4.1_000941m	RNA helicase, ATP-dependent, SK12/DOB1 protein	T	C	SYNONYMOUS_CODING	taT/taC	Y242
scaffold09151_359474	26.765	LG4	scaffold09151	359474	0.41	1.45	cassava4.1_001741m	EMBRYO DEFECTIVE 140	G	A	NA	NA	NA
scaffold06914_1493081	27.896	LG4	scaffold06914	1493081	0.35	1.95	cassava4.1_016578m	Ras-related small GTP-binding family protein	C	A	NA	NA	NA
scaffold09151_303160	28.941	LG4	scaffold09151	303160	0.71	1.41	cassava4.1_014196m	nucleic acid binding;RNA binding	T	A	NA	NA	NA
scaffold09151_762988	29.473	LG4	scaffold09151	762988	0.81	1.32	cassava4.1_004580m	GTP cyclohydrolase II	C	T	SYNONYMOUS_CODING	tcC/tcT	S55
scaffold09151_750731	30.19	LG4	scaffold09151	750731	0.77	1.32	cassava4.1_010407m	dicarboxylate transport 2.1	T	C	SYNONYMOUS_CODING	ccA/ccG	P136
scaffold09151_773435	30.588	LG4	scaffold09151	773435	0.74	1.32	cassava4.1_019053m	arabinogalactan protein 1	T	C	NA	NA	NA
scaffold09151_735283	30.691	LG4	scaffold09151	735283	0.73	1.32	cassava4.1_014208m	general regulatory factor 2	A	T	SYNONYMOUS_CODING	gcA/gcT	A54
scaffold02801_240474	31.388	LG4	scaffold02801	240474	0.75	1.31	cassava4.1_022925m		C	T	NON_SYNONYMOUS_CODING	gGg/gAg	G52E
scaffold09151_904706	32.294	LG4	scaffold09151	904706	0.67	1.3	cassava4.1_017461m	RNA polymerase Rpb7-like, N-terminal domain	T	C	NON_SYNONYMOUS_CODING	cAc/cGc	H122R
scaffold09151_931187	33.53	LG4	scaffold09151	931187	0.41	1.28	cassava4.1_003120m	Phototropic-responsive NPH3 family protein	T	C	SYNONYMOUS_CODING	gcT/gcC	A185
scaffold09151_703715	33.824	LG4	scaffold09151	703715	0.33	1.14	cassava4.1_003511m	white-brown complex homolog protein 11	G	C	SYNONYMOUS_CODING	ggC/ggG	G191
scaffold09151_982699	34.133	LG4	scaffold09151	982699	0.4	1.32	cassava4.1_022148m		G	C	NON_SYNONYMOUS_CODING	Gta/Cta	V119L
scaffold03612_69634	34.521	LG4	scaffold03612	69634	0.39	1.6	cassava4.1_018263m		C	T	NA	NA	NA
scaffold02801_43086	35.216	LG4	scaffold02801	43086	0.7	1.14	cassava4.1_002964m	mitochondrial HSO70 2	A	G	NA	NA	NA
scaffold09151_517738	35.436	LG4	scaffold09151	517738	0.82	0.88	cassava4.1_003415m	methyl-CPG-binding domain 8	G	A	NA	NA	NA
scaffold09151_451113	36.185	LG4	scaffold09151	451113	0.52	0.81	cassava4.1_030194m	metacaspase 1	G	A	NA	NA	NA
scaffold03507_116288	36.229	LG4	scaffold03507	116288	0.55	0.84	cassava4.1_014222m		G	A	SYNONYMOUS_CODING	ctC/ctT	L174
scaffold02801_25278	37.026	LG4	scaffold02801	25278	1.26	1.28	cassava4.1_007005m	Octicosapeptide/Phox/Bem1p family protein	G	A	SYNONYMOUS_CODING	ccG/ccA	P377
scaffold09151_426872	37.155	LG4	scaffold09151	426872	1.36	1.38	cassava4.1_014606m	metacaspase 1	A	G	NA	NA	NA
scaffold07708_11847	37.627	LG4	scaffold07708	11847	1.07	1.16	cassava4.1_004457m	Pyruvate kinase family protein	G	A	NON_SYNONYMOUS_CODING	aGt/aAt	S41N
scaffold07708_26123	38.129	LG4	scaffold07708	26123	0.52	0.88	cassava4.1_015865m		T	A	NA	NA	NA
scaffold03612_52723	39.227	LG4	scaffold03612	52723	0.32	0.68	cassava4.1_014841m	nicotinamidase 1	C	G	NON_SYNONYMOUS_CODING	gaC/gaG	D72E
scaffold03612_33129	39.572	LG4	scaffold03612	33129	0.47	0.8	cassava4.1_012906m	ZIM-LIKE 2	A	T	NA	NA	NA
scaffold09151_570862	41.096	LG4	scaffold09151	570862	0.88	0.47	cassava4.1_006654m	UDP-glucosyl transferase 85A2	A	C	NA	NA	NA
scaffold09151_623591	41.236	LG4	scaffold09151	623591	0.92	0.5	cassava4.1_011531m	Aldolase-type TIM barrel family protein	C	T	NA	NA	NA
scaffold02801_189429	42.521	LG4	scaffold02801	189429	1.24	0.77	cassava4.1_029101m	NAD(P)-binding Rossmann-fold superfamily protein	G	C	NA	NA	NA
scaffold09151_950954	44.075	LG4	scaffold09151	950954	0.4	0.62	cassava4.1_025714m	sequence-specific DNA binding transcription factors;transcription regulators	C	T	SYNONYMOUS_CODING	gtG/gtA	V214
scaffold09151_375900	46.826	LG4	scaffold09151	375900	0.18	0.9	NA	NA	G	T	NA	NA	NA
scaffold12794_1489904	47.505	LG4	scaffold12794	1489904	0.14	1.11	cassava4.1_001080m	H(+)-ATPase 11	T	C	SYNONYMOUS_CODING	gaT/gaC	D360
scaffold09151_494876	48.013	LG4	scaffold09151	494876	0.55	1.76	cassava4.1_032049m	metacaspase 1	G	C	SYNONYMOUS_CODING	tcC/tcG	S240
scaffold08136_154856	61.282	LG4	scaffold08136	154856	0.3	0.52	cassava4.1_009330m	O-acyltransferase (WSD1-like) family protein	C	T	NA	NA	NA
scaffold12903_240360	67.112	LG4	scaffold12903	240360	0.2	0.2	cassava4.1_002749m	glutaredoxin-related	C	T	NA	NA	NA
scaffold04002_73403	68.574	LG4	scaffold04002	73403	0.12	0.16	cassava4.1_006220m	golgin candidate 4	C	T	NON_SYNONYMOUS_CODING	aGa/aAa	R494K
scaffold04002_146804	70.778	LG4	scaffold04002	146804	0.12	0.32	cassava4.1_012950m	Glutaredoxin family protein	A	G	NON_SYNONYMOUS_CODING	aAg/aGg	K215R
scaffold01755_165646	72.326	LG4	scaffold01755	165646	0.34	1.24	cassava4.1_018207m	Single hybrid motif superfamily protein	G	A	NA	NA	NA
scaffold07991_322034	73.904	LG4	scaffold07991	322034	0.56	0.77	cassava4.1_006146m	O-Glycosyl hydrolases family 17 protein	C	T	NA	NA	NA
scaffold04393_162878	74.138	LG4	scaffold04393	162878	0.56	0.71	cassava4.1_017442m	Cyclin-dependent kinase inhibitor family protein	C	A	NA	NA	NA
scaffold04002_223639	75.599	LG4	scaffold04002	223639	0.3	0.54	NA	NA	C	T	NA	NA	NA
scaffold01525_64925	76.357	LG4	scaffold01525	64925	0.29	0.55	cassava4.1_014084m	3-oxo-5-alpha-steroid 4-dehydrogenase family protein	T	G	NA	NA	NA
scaffold07991_337068	76.82	LG4	scaffold07991	337068	0.29	0.52	cassava4.1_032048m	methyl-CPG-binding domain protein 5	G	T	NON_SYNONYMOUS_CODING	Gct/Tct	A40S
scaffold10097_124357	79.527	LG4	scaffold10097	124357	0.5	0.5	cassava4.1_026295m		C	G	NA	NA	NA
scaffold01525_123496	80.187	LG4	scaffold01525	123496	0.56	0.45	cassava4.1_022707m	HSP20-like chaperones superfamily protein	A	G	NA	NA	NA
scaffold10097_307005	80.553	LG4	scaffold10097	307005	0.57	0.47	cassava4.1_034315m	cytochrome P450, family 77, subfamily A, polypeptide 4	T	G	SYNONYMOUS_CODING	gcA/gcC	A115
scaffold08265_2485181	92.56	LG4	scaffold08265	2485181	0.29	0.31	cassava4.1_012503m	Nucleotide-sugar transporter family protein	C	G	NA	NA	NA
scaffold04165_73346	94.59	LG4	scaffold04165	73346	0.51	0.8	cassava4.1_030720m	adenosine kinase 2	T	C	NON_SYNONYMOUS_CODING	aAt/aGt	N36S
scaffold04165_108956	95.63	LG4	scaffold04165	108956	0.59	0.66	cassava4.1_005150m	Calcium-dependent lipid-binding (CaLB domain) family protein	T	A	NA	NA	NA
scaffold08265_1649507	96.207	LG4	scaffold08265	1649507	0.66	0.7	cassava4.1_013556m	binding	T	G	NA	NA	NA
scaffold12004_227726	97.321	LG4	scaffold12004	227726	0.38	0.7	cassava4.1_001354m	Pre-mRNA-splicing factor 3	C	T	SYNONYMOUS_CODING	agC/agT	S534
scaffold12004_475687	97.554	LG4	scaffold12004	475687	0.41	0.81	cassava4.1_014125m	tonneau 1b (TON1b)	G	A	NA	NA	NA
scaffold12004_748183	98.255	LG4	scaffold12004	748183	0.39	0.68	cassava4.1_022023m		G	A	NA	NA	NA
scaffold08265_1348694	99.008	LG4	scaffold08265	1348694	0.41	0.61	cassava4.1_025962m	Plant protein 1589 of unknown function	A	G	NA	NA	NA
scaffold12004_305968	99.504	LG4	scaffold12004	305968	0.39	0.51	cassava4.1_001248m		G	A	SYNONYMOUS_CODING	acG/acA	T362
scaffold08265_1365038	100.217	LG4	scaffold08265	1365038	0.35	0.47	cassava4.1_002661m	sulfate transporter 4.1	C	T	SYNONYMOUS_CODING	ttG/ttA	L178
scaffold12004_281686	100.356	LG4	scaffold12004	281686	0.36	0.5	cassava4.1_008573m	LisH/CRA/RING-U-box domains-containing protein	T	A	NA	NA	NA
scaffold12004_156121	100.597	LG4	scaffold12004	156121	0.36	0.54	cassava4.1_030620m	Pectin lyase-like superfamily protein	C	T	NA	NA	NA
scaffold12004_515494	101.306	LG4	scaffold12004	515494	0.42	0.51	cassava4.1_007175m	Protein kinase superfamily protein	A	G	NA	NA	NA
scaffold08265_1677717	102.41	LG4	scaffold08265	1677717	0.47	0.43	NA	NA	A	G	NA	NA	NA
scaffold08265_1518131	103.149	LG4	scaffold08265	1518131	0.36	0.43	cassava4.1_000828m	2-oxoglutarate dehydrogenase, E1 component	A	G	SYNONYMOUS_CODING	gtT/gtC	V453
scaffold08265_1593449	103.377	LG4	scaffold08265	1593449	0.31	0.45	cassava4.1_013029m	AP2/B3-like transcriptional factor family protein	G	A	NON_SYNONYMOUS_CODING	cGa/cAa	R50Q
scaffold08265_1563467	103.517	LG4	scaffold08265	1563467	0.32	0.4	cassava4.1_016611m	actin depolymerizing factor 4	A	T	NA	NA	NA
scaffold08265_1487493	103.539	LG4	scaffold08265	1487493	0.32	0.39	cassava4.1_004462m		G	C	SYNONYMOUS_CODING	tcG/tcC	S445
scaffold08265_2396469	104.034	LG4	scaffold08265	2396469	0.33	0.2	cassava4.1_008390m		G	T	SYNONYMOUS_CODING	tcG/tcT	S63
scaffold08265_1576737	104.962	LG4	scaffold08265	1576737	0.64	0.76	cassava4.1_018899m		G	T	NA	NA	NA
scaffold08265_2565305	105.857	LG4	scaffold08265	2565305	0.33	0.3	cassava4.1_003035m		C	G	NON_SYNONYMOUS_CODING	Gag/Cag	E633Q
scaffold08265_2105175	106.324	LG4	scaffold08265	2105175	0.13	0.17	cassava4.1_015030m	Tetratricopeptide repeat (TPR)-like superfamily protein	T	C	NA	NA	NA
scaffold08265_2160770	107.07	LG4	scaffold08265	2160770	0.3	0.27	cassava4.1_003025m	S-adenosyl-L-methionine-dependent methyltransferases superfamily protein	T	A	NA	NA	NA
scaffold08265_1749981	108.444	LG4	scaffold08265	1749981	0.72	0.56	cassava4.1_003331m	heat shock cognate protein 70-1	G	A	SYNONYMOUS_CODING	gcC/gcT	A496
scaffold08265_2199672	108.96	LG4	scaffold08265	2199672	0.42	0.35	cassava4.1_012974m	eukaryotic translation initiation factor 3G1	T	C	SYNONYMOUS_CODING	aaA/aaG	K148
scaffold08265_2320628	109.473	LG4	scaffold08265	2320628	0.39	0.29	cassava4.1_030219m	AWPM-19-like family protein	A	C	SYNONYMOUS_CODING	atA/atC	I18
scaffold08265_1637695	110.813	LG4	scaffold08265	1637695	0.24	0.15	cassava4.1_014808m	delta(3), delta(2)-enoyl CoA isomerase 1	T	C	NON_SYNONYMOUS_CODING	aAg/aGg	K206R
scaffold08265_2717630	113.036	LG4	scaffold08265	2717630	0.22	0.1	cassava4.1_005317m	ethylene-dependent gravitropism-deficient and yellow-green-like 2	A	G	NA	NA	NA
scaffold08265_2645979	113.304	LG4	scaffold08265	2645979	0.22	0.11	cassava4.1_013210m	plasma membrane intrinsic protein 1;4	C	T	NON_SYNONYMOUS_CODING	cGt/cAt	R158H
scaffold08265_2765191	113.745	LG4	scaffold08265	2765191	0.2	0.11	cassava4.1_004449m		T	G	NA	NA	NA
scaffold08265_2871289	114.659	LG4	scaffold08265	2871289	0.17	0.2	cassava4.1_012955m	Haloacid dehalogenase-like hydrolase (HAD) superfamily protein	G	A	SYNONYMOUS_CODING	aaC/aaT	N224
scaffold08265_2900764	115.37	LG4	scaffold08265	2900764	0.1	0.23	cassava4.1_000614m	Double Clp-N motif-containing P-loop nucleoside triphosphate hydrolases superfamily protein	G	A	NA	NA	NA
scaffold08265_2812408	116.536	LG4	scaffold08265	2812408	0.06	0.14	cassava4.1_016148m	Alpha/beta hydrolase related protein	T	C	NA	NA	NA
scaffold08265_2512185	118.147	LG4	scaffold08265	2512185	0	0.06	cassava4.1_005081m	L-Aspartase-like family protein	A	T	NA	NA	NA
scaffold03569_274839	0	LG5	scaffold03569	274839	0.42	0.23	cassava4.1_022815m		C	A	NON_SYNONYMOUS_CODING	Caa/Aaa	Q4K
scaffold02973_97039	1.759	LG5	scaffold02973	97039	1.11	0.26	cassava4.1_004244m	Endomembrane protein 70 protein family	A	C	NON_SYNONYMOUS_CODING	aAt/aCt	N63T
scaffold02973_129956	7.594	LG5	scaffold02973	129956	1.54	0.6	cassava4.1_019744m	Ribosomal protein S25 family protein	G	C	NA	NA	NA
scaffold03569_264490	8.535	LG5	scaffold03569	264490	1.84	1.1	cassava4.1_031745m		T	C	NON_SYNONYMOUS_CODING	cTc/cCc	L85P
scaffold02973_53029	10.605	LG5	scaffold02973	53029	1.71	0.34	cassava4.1_011224m	alpha/beta-Hydrolases superfamily protein	G	A	NA	NA	NA
scaffold03569_208662	11.941	LG5	scaffold03569	208662	1.65	0.68	cassava4.1_034143m	arogenate dehydratase 6	T	G	SYNONYMOUS_CODING	ctA/ctC	L204
scaffold02973_20484	13.383	LG5	scaffold02973	20484	1.5	0.54	cassava4.1_008062m	AAA-type ATPase family protein	A	C	NA	NA	NA
scaffold03569_88078	15.448	LG5	scaffold03569	88078	1.62	0.47	cassava4.1_016580m		T	A	NA	NA	NA
scaffold08316_895822	16.566	LG5	scaffold08316	895822	1.15	0.49	cassava4.1_001702m	Adaptor protein complex AP-2, alpha subunit	G	T	NA	NA	NA
scaffold06327_92955	19.077	LG5	scaffold06327	92955	0.82	0.44	cassava4.1_001611m	SIT4 phosphatase-associated family protein	A	G	NA	NA	NA
scaffold06327_217122	22.405	LG5	scaffold06327	217122	0.62	0.27	cassava4.1_013267m	plasma membrane intrinsic protein 2;5	C	T	NA	NA	NA
scaffold06327_147375	24.022	LG5	scaffold06327	147375	0.31	0.08	cassava4.1_007126m	dsRNA-binding protein 2	G	A	NA	NA	NA
scaffold00506_167521	25.476	LG5	scaffold00506	167521	0.18	0.12	cassava4.1_000769m	RNA binding (RRM/RBD/RNP motifs) family protein	T	C	NON_SYNONYMOUS_CODING	Tca/Cca	S427P
scaffold00506_114567	26.563	LG5	scaffold00506	114567	0.21	0.15	cassava4.1_009280m	arogenate dehydratase 2	G	A	SYNONYMOUS_CODING	gtG/gtA	V181
scaffold00506_620948	27.354	LG5	scaffold00506	620948	0.06	0.23	cassava4.1_005469m	cytochrome P450, family 93, subfamily D, polypeptide 1	A	G	SYNONYMOUS_CODING	gaT/gaC	D486
scaffold00506_443083	29.263	LG5	scaffold00506	443083	0.16	0.68	cassava4.1_001727m	hercules receptor kinase 1	T	C	SYNONYMOUS_CODING	tcA/tcG	S673
scaffold08847_70324	29.499	LG5	scaffold08847	70324	0.17	0.3	cassava4.1_008516m	ACT domain-containing protein	A	T	NA	NA	NA
scaffold07978_29299	31.617	LG5	scaffold07978	29299	0.03	0.3	cassava4.1_033400m	methyl-CPG-binding domain 7	C	T	NA	NA	NA
scaffold08393_121632	32.898	LG5	scaffold08393	121632	0.16	0.08	cassava4.1_005263m	IQ-domain 13	C	A	SYNONYMOUS_CODING	ctG/ctT	L471
scaffold08847_43033	33.524	LG5	scaffold08847	43033	0.15	0.06	cassava4.1_012903m	SEC14 cytosolic factor family protein / phosphoglyceride transfer family protein	T	G	NA	NA	NA
scaffold08393_86995	36.428	LG5	scaffold08393	86995	0.1	0.18	cassava4.1_030506m	Fasciclin-like arabinogalactan family protein	G	A	SYNONYMOUS_CODING	acC/acT	T297
scaffold08314_90208	40.285	LG5	scaffold08314	90208	0.22	0.26	cassava4.1_014884m	Far-red impaired responsive (FAR1) family protein	G	A	SYNONYMOUS_CODING	ttG/ttA	L144
scaffold08314_66850	43.345	LG5	scaffold08314	66850	0.22	0.4	cassava4.1_014879m	Far-red impaired responsive (FAR1) family protein	G	A	SYNONYMOUS_CODING	aaG/aaA	K196
scaffold04789_144700	54.931	LG5	scaffold04789	144700	0.26	0.35	cassava4.1_000330m	abscisic aldehyde oxidase 3	C	T	NA	NA	NA
scaffold03321_147147	58.271	LG5	scaffold03321	147147	0.26	0.22	cassava4.1_001093m	Alanyl-tRNA synthetase	G	A	NA	NA	NA
scaffold03321_136029	58.59	LG5	scaffold03321	136029	0.26	0.19	cassava4.1_032641m	SWAP (Suppressor-of-White-APricot)/surp domain-containing protein / ubiquitin family protein	A	C	NON_SYNONYMOUS_CODING	caT/caG	H29Q
scaffold00935_114112	59.183	LG5	scaffold00935	114112	0.5	0.14	cassava4.1_031969m	Plant U-Box 15	C	T	SYNONYMOUS_CODING	caG/caA	Q415
scaffold00935_99194	59.571	LG5	scaffold00935	99194	0.51	0.15	cassava4.1_013064m	Integral membrane protein hemolysin-III homolog	T	A	NA	NA	NA
scaffold00935_80282	59.872	LG5	scaffold00935	80282	0.48	0.11	cassava4.1_002719m	galacturonosyltransferase 3	T	G	NA	NA	NA
scaffold03303_218886	62.291	LG5	scaffold03303	218886	0.66	0.01	cassava4.1_004519m	rho guanyl-nucleotide exchange factor 1	G	A	SYNONYMOUS_CODING	agG/agA	R477
scaffold03303_116262	63.252	LG5	scaffold03303	116262	0.54	0.04	cassava4.1_000907m	Alanyl-tRNA synthetase, class IIc	A	G	NA	NA	NA
scaffold03303_185851	65.267	LG5	scaffold03303	185851	0.28	0.06	cassava4.1_012662m		G	T	NA	NA	NA
scaffold11821_253296	66.033	LG5	scaffold11821	253296	0.52	0.01	cassava4.1_008607m	Protein kinase superfamily protein	G	C	SYNONYMOUS_CODING	tcC/tcG	S379
scaffold03252_51228	66.823	LG5	scaffold03252	51228	0.39	0.03	cassava4.1_032221m	Amidase family protein	G	A	SYNONYMOUS_CODING	atC/atT	I101
scaffold11821_295120	67.285	LG5	scaffold11821	295120	0.43	0.05	cassava4.1_005105m	synaptotagmin A	T	C	NA	NA	NA
scaffold03252_185601	68.192	LG5	scaffold03252	185601	0.46	0.16	cassava4.1_013667m	ER lumen protein retaining receptor family protein	T	A	NA	NA	NA
scaffold02994_338493	68.693	LG5	scaffold02994	338493	0.49	0.17	cassava4.1_004776m	MATE efflux family protein	T	C	NA	NA	NA
scaffold03252_153935	71.517	LG5	scaffold03252	153935	0.51	0.04	cassava4.1_014378m	Translocon-associated protein (TRAP), alpha subunit	A	G	NA	NA	NA
scaffold11821_217396	73.324	LG5	scaffold11821	217396	0.36	0.14	cassava4.1_000080m	HEAT repeat ;HECT-domain (ubiquitin-transferase)	C	T	SYNONYMOUS_CODING	aaG/aaA	K1603
scaffold02994_229927	74.213	LG5	scaffold02994	229927	0.3	0.11	cassava4.1_025750m		C	G	NON_SYNONYMOUS_CODING	Gca/Cca	A73P
scaffold03252_238944	75.015	LG5	scaffold03252	238944	0.35	0.2	cassava4.1_009965m	Calcium-binding EF-hand family protein	C	T	SYNONYMOUS_CODING	ctG/ctA	L287
scaffold02994_429147	75.637	LG5	scaffold02994	429147	0.35	0.3	cassava4.1_024545m	vacuolar proton ATPase A3	A	G	NA	NA	NA
scaffold02994_308917	76.333	LG5	scaffold02994	308917	0.32	0.28	cassava4.1_009974m	SH3 domain-containing protein	A	T	NA	NA	NA
scaffold02994_482657	76.647	LG5	scaffold02994	482657	0.33	0.3	cassava4.1_031226m	RNA-binding (RRM/RBD/RNP motifs) family protein	T	A	NON_SYNONYMOUS_CODING	cAg/cTg	Q251L
scaffold02994_521927	77.796	LG5	scaffold02994	521927	0.41	0.2	cassava4.1_003419m	SUMO-activating enzyme 2	C	T	NA	NA	NA
scaffold02994_358365	78.094	LG5	scaffold02994	358365	0.51	0.23	NA	NA	A	G	NA	NA	NA
scaffold09492_215839	80.363	LG5	scaffold09492	215839	1.26	0.47	cassava4.1_022388m	Protein kinase superfamily protein	A	C	SYNONYMOUS_CODING	ggT/ggG	G387
scaffold05432_62029	82.11	LG5	scaffold05432	62029	0.71	0.27	cassava4.1_020543m		G	A	NA	NA	NA
scaffold05432_265441	82.49	LG5	scaffold05432	265441	0.49	0.12	cassava4.1_006867m	basic helix-loop-helix (bHLH) DNA-binding superfamily protein	T	G	NON_SYNONYMOUS_CODING	gaT/gaG	D285E
scaffold05432_247804	83.642	LG5	scaffold05432	247804	0.28	0.22	cassava4.1_025026m	Phosphoglycerate mutase family protein	C	T	NON_SYNONYMOUS_CODING	gGa/gAa	G206E
scaffold12262_315034	86.511	LG5	scaffold12262	315034	0.47	0.08	cassava4.1_017067m	Protein of unknown function (DUF1068)	C	T	NA	NA	NA
scaffold12262_252829	87.35	LG5	scaffold12262	252829	0.54	0.13	cassava4.1_008683m	Serinc-domain containing serine and sphingolipid biosynthesis protein	G	A	SYNONYMOUS_CODING	taC/taT	Y397
scaffold09492_49481	88.173	LG5	scaffold09492	49481	0.73	0.14	cassava4.1_013729m	Polynucleotidyl transferase, ribonuclease H-like superfamily protein	A	G	SYNONYMOUS_CODING	agT/agC	S252
scaffold09492_148436	88.983	LG5	scaffold09492	148436	0.83	0.27	cassava4.1_000699m	SUPPRESSOR OF AUXIN RESISTANCE 3	T	C	NON_SYNONYMOUS_CODING	Att/Gtt	I451V
scaffold09492_396519	90.258	LG5	scaffold09492	396519	0.76	0.52	cassava4.1_004623m	Major facilitator superfamily protein	G	A	NON_SYNONYMOUS_CODING	Gca/Aca	A179T
scaffold09492_231662	90.689	LG5	scaffold09492	231662	0.78	0.33	NA	NA	T	G	NA	NA	NA
scaffold09492_259561	90.827	LG5	scaffold09492	259561	0.65	0.29	cassava4.1_033021m	pleiotropic drug resistance 12	G	C	SYNONYMOUS_CODING	ggG/ggC	G708
scaffold05875_371951	91.903	LG5	scaffold05875	371951	0.89	0.94	cassava4.1_002312m	Protein kinase protein with adenine nucleotide alpha hydrolases-like domain	T	A	NA	NA	NA
scaffold09492_373454	92.435	LG5	scaffold09492	373454	0.83	0.47	cassava4.1_000309m		T	C	SYNONYMOUS_CODING	tcT/tcC	S969
scaffold09492_419223	92.559	LG5	scaffold09492	419223	0.92	0.5	cassava4.1_000547m	Transducin family protein / WD-40 repeat family protein	A	G	NA	NA	NA
scaffold04151_213023	94.231	LG5	scaffold04151	213023	0.87	0.58	cassava4.1_029174m	S-domain-2 5	A	G	NON_SYNONYMOUS_CODING	cAc/cGc	H602R
scaffold05875_333816	95.621	LG5	scaffold05875	333816	0.6	0.68	cassava4.1_013621m	phosphate starvation-induced gene 2	C	T	NA	NA	NA
scaffold04151_386228	96.728	LG5	scaffold04151	386228	1.24	0.89	cassava4.1_003604m	transducin family protein / WD-40 repeat family protein	A	T	NA	NA	NA
scaffold04151_585256	96.985	LG5	scaffold04151	585256	1.01	0.46	cassava4.1_000726m	Protein of unknown function (DUF2921)	C	A	NA	NA	NA
scaffold04151_624729	98.456	LG5	scaffold04151	624729	0.76	0.37	cassava4.1_027717m	gibberellin 3-oxidase 1	C	A	NON_SYNONYMOUS_CODING	gaG/gaT	E151D
scaffold05875_388656	99.785	LG5	scaffold05875	388656	0.35	0.01	cassava4.1_016978m	PRA1 (Prenylated rab acceptor) family protein	G	T	SYNONYMOUS_CODING	acC/acA	T9
scaffold05875_249123	100.979	LG5	scaffold05875	249123	0.86	0.49	cassava4.1_029482m	Mannose-binding lectin superfamily protein	G	A	NON_SYNONYMOUS_CODING	Ggc/Agc	G27S
scaffold05875_317030	101.262	LG5	scaffold05875	317030	1.19	0.91	cassava4.1_005706m	Protein phosphatase 2A, regulatory subunit PR55	G	T	NA	NA	NA
scaffold05875_553885	102.064	LG5	scaffold05875	553885	0.99	0.52	cassava4.1_017223m	SNARE-like superfamily protein	T	C	NA	NA	NA
scaffold05875_474052	102.333	LG5	scaffold05875	474052	0.97	0.44	cassava4.1_003829m	Glucose-methanol-choline (GMC) oxidoreductase family protein	C	G	NA	NA	NA
scaffold05875_435398	102.777	LG5	scaffold05875	435398	1.01	0.49	cassava4.1_003430m	beta galactosidase 1	A	T	NA	NA	NA
scaffold05875_277598	102.902	LG5	scaffold05875	277598	1	0.62	cassava4.1_003494m	Amino acid dehydrogenase family protein	A	G	SYNONYMOUS_CODING	cgT/cgC	R61
scaffold05875_416636	103.136	LG5	scaffold05875	416636	1.17	0.57	cassava4.1_027859m	Ribonuclease III family protein	T	A	NA	NA	NA
scaffold05875_232482	103.154	LG5	scaffold05875	232482	0.96	0.57	cassava4.1_001893m	hydroxyproline-rich glycoprotein family protein	T	A	NON_SYNONYMOUS_CODING	caT/caA	H383Q
scaffold05875_566101	103.566	LG5	scaffold05875	566101	0.98	0.45	cassava4.1_000425m	ATPase E1-E2 type family protein / haloacid dehalogenase-like hydrolase family protein	G	A	SYNONYMOUS_CODING	caG/caA	Q967
scaffold05875_157521	103.719	LG5	scaffold05875	157521	0.98	0.45	cassava4.1_006009m	Insulinase (Peptidase family M16) protein	A	T	NA	NA	NA
scaffold05875_181866	103.977	LG5	scaffold05875	181866	0.94	0.92	cassava4.1_004058m	poly(A) binding protein 6	C	G	NA	NA	NA
scaffold05875_679080	104.966	LG5	scaffold05875	679080	1.02	0.48	cassava4.1_014256m	nuclear factor Y, subunit A3	C	T	NON_SYNONYMOUS_CODING	cGt/cAt	R143H
scaffold05875_618042	104.966	LG5	scaffold05875	618042	1.02	0.48	cassava4.1_005524m	homology to ABI1	G	C	NON_SYNONYMOUS_CODING	gGt/gCt	G58A
scaffold05875_936636	105.517	LG5	scaffold05875	936636	0.79	0.48	cassava4.1_014799m	20S proteasome subunit PAA2	G	A	NA	NA	NA
scaffold05875_906069	106.148	LG5	scaffold05875	906069	0.93	0.57	cassava4.1_002048m	Subtilase family protein	C	A	NON_SYNONYMOUS_CODING	Gcc/Tcc	A83S
scaffold05875_1005908	106.498	LG5	scaffold05875	1005908	0.72	0.14	cassava4.1_019137m	Small nuclear ribonucleoprotein family protein	T	C	NA	NA	NA
scaffold05875_959991	107.742	LG5	scaffold05875	959991	0.74	0.17	cassava4.1_002293m		T	C	SYNONYMOUS_CODING	gaT/gaC	D162
scaffold05875_1661468	107.846	LG5	scaffold05875	1661468	0.76	0.18	cassava4.1_009262m	nuclear matrix protein-related	A	C	NA	NA	NA
scaffold05875_1291932	108.268	LG5	scaffold05875	1291932	0.9	0.1	cassava4.1_008222m	regulatory particle triple-A 1A	T	C	NA	NA	NA
scaffold05875_1107222	108.436	LG5	scaffold05875	1107222	0.79	0.02	cassava4.1_014651m	Chaperone DnaJ-domain superfamily protein	T	C	NON_SYNONYMOUS_CODING	Aaa/Gaa	K114E
scaffold05875_1525631	108.759	LG5	scaffold05875	1525631	0.93	0.06	cassava4.1_012691m		T	C	SYNONYMOUS_CODING	agT/agC	S179
scaffold05875_1312881	109.294	LG5	scaffold05875	1312881	0.87	0.01	cassava4.1_001110m	autoinhibited H(+)-ATPase isoform 10	G	A	NA	NA	NA
scaffold05875_1508377	109.721	LG5	scaffold05875	1508377	0.68	0.08	cassava4.1_011088m	Mitochondrial transcription termination factor family protein	G	A	SYNONYMOUS_CODING	caG/caA	Q100
scaffold05875_1542182	110.033	LG5	scaffold05875	1542182	0.64	0.22	cassava4.1_003568m	Ubiquitin-associated/translation elongation factor EF1B protein	T	C	NA	NA	NA
scaffold05875_1396475	110.329	LG5	scaffold05875	1396475	0.62	0.29	NA	NA	G	C	NA	NA	NA
scaffold05875_1076640	111.03	LG5	scaffold05875	1076640	0.89	0.23	cassava4.1_000493m		G	A	NA	NA	NA
scaffold05875_1496802	113.132	LG5	scaffold05875	1496802	0.88	0.36	NA	NA	A	T	NA	NA	NA
scaffold05875_1231557	114.929	LG5	scaffold05875	1231557	0.57	0.04	cassava4.1_019699m	20S proteasome alpha subunit E2	A	C	NA	NA	NA
scaffold05875_1175045	116.728	LG5	scaffold05875	1175045	1.01	0.02	cassava4.1_009652m	related to AP2 12	T	C	SYNONYMOUS_CODING	gaA/gaG	E317
scaffold00847_936791	0	LG6	scaffold00847	936791	0.35	0.04	cassava4.1_001397m		T	C	SYNONYMOUS_CODING	Ttg/Ctg	L283
scaffold00847_1161603	1.75	LG6	scaffold00847	1161603	0.42	0.17	cassava4.1_008392m	FAD/NAD(P)-binding oxidoreductase family protein	T	G	NA	NA	NA
scaffold00847_1292913	4.987	LG6	scaffold00847	1292913	0.16	0.14	cassava4.1_007921m		T	C	NON_SYNONYMOUS_CODING	Aac/Gac	N15D
scaffold00847_1361314	7.647	LG6	scaffold00847	1361314	0.38	0.25	cassava4.1_000462m	RNA-dependent RNA polymerase 6	G	A	NON_SYNONYMOUS_CODING	Gaa/Aaa	E688K
scaffold00847_1463822	8.041	LG6	scaffold00847	1463822	0.48	0.49	cassava4.1_002080m	Myosin heavy chain-related protein	G	C	NON_SYNONYMOUS_CODING	Caa/Gaa	Q145E
scaffold00847_1619974	8.527	LG6	scaffold00847	1619974	0.48	0.45	cassava4.1_033709m	Ribosomal protein S24e family protein	A	C	SYNONYMOUS_CODING	gtT/gtG	V56
scaffold00847_1436457	8.57	LG6	scaffold00847	1436457	0.48	0.45	cassava4.1_015494m	indole-3-acetic acid inducible 29	T	C	NA	NA	NA
scaffold00847_2149365	8.673	LG6	scaffold00847	2149365	0.47	0.43	cassava4.1_008211m	Major facilitator superfamily protein	A	C	NA	NA	NA
scaffold00847_1307262	9.451	LG6	scaffold00847	1307262	0.32	0.2	cassava4.1_000659m	cellulose synthase 1	T	C	NA	NA	NA
scaffold00847_1226356	10.114	LG6	scaffold00847	1226356	0.25	0.08	cassava4.1_010070m	Protein of unknown function, DUF642	T	C	SYNONYMOUS_CODING	agT/agC	S108
scaffold00847_2013009	10.919	LG6	scaffold00847	2013009	0.18	0.04	cassava4.1_014305m	chorismate mutase 2	A	C	NON_SYNONYMOUS_CODING	Aat/Cat	N235H
scaffold00847_1051430	12.494	LG6	scaffold00847	1051430	0.14	0.09	cassava4.1_010201m	heat shock transcription factor C1	A	G	NA	NA	NA
scaffold00847_1088938	12.971	LG6	scaffold00847	1088938	0.35	0.09	cassava4.1_028101m		G	C	SYNONYMOUS_CODING	cgG/cgC	R41
scaffold00847_845306	15.533	LG6	scaffold00847	845306	0.68	0.3	cassava4.1_010267m	basic helix-loop-helix (bHLH) DNA-binding superfamily protein	A	G	SYNONYMOUS_CODING	caA/caG	Q48
scaffold00847_913885	16.275	LG6	scaffold00847	913885	0.59	0.18	cassava4.1_006963m	Enoyl-CoA hydratase/isomerase family	A	C	NON_SYNONYMOUS_CODING	aaT/aaG	N356K
scaffold00847_986447	16.783	LG6	scaffold00847	986447	0.52	0.17	cassava4.1_000771m	SITE-1 protease	C	T	SYNONYMOUS_CODING	gaC/gaT	D756
scaffold00847_584549	18.505	LG6	scaffold00847	584549	1.35	0.42	cassava4.1_003972m	chromatin protein family	T	C	SYNONYMOUS_CODING	ctA/ctG	L355
scaffold00847_668335	18.629	LG6	scaffold00847	668335	1.4	0.44	cassava4.1_005884m	novel interactor of JAZ	A	T	SYNONYMOUS_CODING	tcA/tcT	S29
scaffold00847_602704	19.321	LG6	scaffold00847	602704	1.09	0.36	cassava4.1_001098m	Protein of unknown function (DUF810)	A	C	NON_SYNONYMOUS_CODING	caT/caG	H842Q
scaffold00847_701104	19.714	LG6	scaffold00847	701104	1.02	0.3	cassava4.1_000651m	protein serine/threonine phosphatases;protein kinases;catalytics;cAMP-dependent protein kinase regulators;ATP binding;protein serine/threonine phosphatases	G	A	NON_SYNONYMOUS_CODING	Cct/Tct	P34S
scaffold00847_91500	20.696	LG6	scaffold00847	91500	0.63	0.23	cassava4.1_019104m	ribosomal protein S15A E	A	T	SYNONYMOUS_CODING	acT/acA	T105
scaffold00847_300069	20.955	LG6	scaffold00847	300069	0.59	0.2	cassava4.1_018979m	profilin 5	A	G	NA	NA	NA
scaffold00847_164857	21.672	LG6	scaffold00847	164857	0.88	0.16	cassava4.1_009450m	Zinc finger C-x8-C-x5-C-x3-H type family protein	A	G	NON_SYNONYMOUS_CODING	Aca/Gca	T253A
scaffold00847_219256	21.972	LG6	scaffold00847	219256	0.91	0.15	cassava4.1_000801m		C	T	SYNONYMOUS_CODING	Ctg/Ttg	L942
scaffold00847_461793	22.133	LG6	scaffold00847	461793	1.33	0.3	cassava4.1_020355m		A	C	NA	NA	NA
scaffold00847_124749	22.393	LG6	scaffold00847	124749	0.89	0.38	cassava4.1_016707m		A	C	NA	NA	NA
scaffold00847_188440	22.733	LG6	scaffold00847	188440	0.55	0.32	cassava4.1_020025m		A	G	NA	NA	NA
scaffold00847_106357	22.872	LG6	scaffold00847	106357	0.66	0.39	cassava4.1_007123m	histone acetyltransferase of the GNAT family 2	A	G	NA	NA	NA
scaffold00847_151753	23.149	LG6	scaffold00847	151753	0.53	0.39	cassava4.1_015862m	SNF7 family protein	T	A	NA	NA	NA
scaffold10493_1224026	23.364	LG6	scaffold10493	1224026	0.86	0.31	cassava4.1_013746m	myb-like transcription factor family protein	A	C	NA	NA	NA
scaffold10493_1073367	23.822	LG6	scaffold10493	1073367	0.88	0.18	cassava4.1_016696m	Translation initiation factor SUI1 family protein	A	T	NA	NA	NA
scaffold10493_1176946	23.882	LG6	scaffold10493	1176946	1.09	0.17	cassava4.1_011296m	GATA type zinc finger transcription factor family protein	A	G	NA	NA	NA
scaffold00847_425347	23.941	LG6	scaffold00847	425347	1.2	0.16	cassava4.1_006138m	hexokinase 1	A	T	NA	NA	NA
scaffold10493_1247478	24.146	LG6	scaffold10493	1247478	0.81	0.11	cassava4.1_006959m	Tetratricopeptide repeat (TPR)-like superfamily protein	A	G	NON_SYNONYMOUS_CODING	Att/Gtt	I156V
scaffold10493_1163964	24.472	LG6	scaffold10493	1163964	0.25	0.07	cassava4.1_001503m	beta galactosidase 1	T	A	NA	NA	NA
scaffold10493_1023421	24.827	LG6	scaffold10493	1023421	0.77	0.05	cassava4.1_011189m	recA DNA recombination family protein	T	C	NA	NA	NA
scaffold10493_1046719	25.145	LG6	scaffold10493	1046719	1.17	0.07	cassava4.1_001681m	CRS1 / YhbY (CRM) domain-containing protein	T	C	SYNONYMOUS_CODING	ggA/ggG	G736
scaffold00847_243451	25.475	LG6	scaffold00847	243451	1.46	0.09	cassava4.1_004789m	phosphofructokinase 3	T	C	NA	NA	NA
scaffold10493_930709	25.908	LG6	scaffold10493	930709	1.53	0.13	cassava4.1_016661m	Lactoylglutathione lyase / glyoxalase I family protein	T	G	NON_SYNONYMOUS_CODING	tgT/tgG	C26W
scaffold10493_864174	26.249	LG6	scaffold10493	864174	1.65	0.18	cassava4.1_011932m	Transducin/WD40 repeat-like superfamily protein	C	T	SYNONYMOUS_CODING	tcG/tcA	S165
scaffold10493_884329	26.593	LG6	scaffold10493	884329	1.61	0.2	cassava4.1_018400m	Ribosomal protein L18ae family	G	A	NON_SYNONYMOUS_CODING	tCa/tTa	S95L
scaffold10493_737700	27.216	LG6	scaffold10493	737700	1.67	0.26	cassava4.1_009742m	BREVIS RADIX-like 4	T	C	SYNONYMOUS_CODING	tcA/tcG	S115
scaffold10493_789707	28.157	LG6	scaffold10493	789707	1.48	0.45	cassava4.1_000608m		A	G	NON_SYNONYMOUS_CODING	Tct/Cct	S934P
scaffold00847_555378	28.345	LG6	scaffold00847	555378	1.18	0.33	cassava4.1_016443m		T	G	SYNONYMOUS_CODING	gcA/gcC	A49
scaffold10493_953863	29.08	LG6	scaffold10493	953863	1.48	0.34	cassava4.1_008641m	eukaryotic translation initiation factor 4A1	G	T	NA	NA	NA
scaffold10493_528576	29.976	LG6	scaffold10493	528576	1.99	0.51	cassava4.1_003895m	Subtilase family protein	G	A	NON_SYNONYMOUS_CODING	aCt/aTt	T542I
scaffold10493_653979	30.461	LG6	scaffold10493	653979	1.88	0.55	cassava4.1_012592m	myb domain protein 3	A	C	NON_SYNONYMOUS_CODING	atT/atG	I186M
scaffold10493_680378	30.677	LG6	scaffold10493	680378	2.29	0.67	cassava4.1_013959m	Stress responsive alpha-beta barrel domain protein	G	A	SYNONYMOUS_CODING	gaC/gaT	D117
scaffold10493_431799	31.811	LG6	scaffold10493	431799	1.94	0.66	cassava4.1_026160m	inter-alpha-trypsin inhibitor heavy chain-related	T	C	NON_SYNONYMOUS_CODING	Agt/Ggt	S665G
scaffold00847_883436	32.113	LG6	scaffold00847	883436	1.57	0.91	NA	NA	A	T	NA	NA	NA
scaffold10493_554582	32.307	LG6	scaffold10493	554582	2	1.04	cassava4.1_024005m	FRIGIDA interacting protein 1	G	A	SYNONYMOUS_CODING	aaG/aaA	K34
scaffold10493_328451	33.52	LG6	scaffold10493	328451	1.29	1.03	cassava4.1_015186m	Protein of unknown function (DUF581)	A	G	NA	NA	NA
scaffold10493_584483	35.236	LG6	scaffold10493	584483	1.55	0.58	cassava4.1_024412m	O-fucosyltransferase family protein	A	G	NON_SYNONYMOUS_CODING	aAc/aGc	N59S
scaffold10493_596659	37.233	LG6	scaffold10493	596659	1.14	0.4	NA	NA	T	C	NA	NA	NA
scaffold12118_238172	41.378	LG6	scaffold12118	238172	1.81	0.82	cassava4.1_010943m	N-MYC downregulated-like 2	C	T	NON_SYNONYMOUS_CODING	cGt/cAt	R288H
scaffold05806_317236	42.401	LG6	scaffold05806	317236	1.73	1.12	cassava4.1_004427m	hydroxyproline-rich glycoprotein family protein	A	G	NON_SYNONYMOUS_CODING	Aag/Gag	K165E
scaffold05806_299961	42.748	LG6	scaffold05806	299961	1.42	1.23	cassava4.1_005649m	cytochrome P450, family 714, subfamily A, polypeptide 1	G	A	NON_SYNONYMOUS_CODING	cGc/cAc	R42H
scaffold05806_271554	43.531	LG6	scaffold05806	271554	1.86	1.2	cassava4.1_010032m	Zinc finger C-x8-C-x5-C-x3-H type family protein	T	G	SYNONYMOUS_CODING	ggT/ggG	G130
scaffold05806_25905	44.402	LG6	scaffold05806	25905	1.59	1.12	cassava4.1_000952m	Protein of unknown function (DUF810)	T	G	SYNONYMOUS_CODING	Aga/Cga	R209
scaffold07402_246245	44.982	LG6	scaffold07402	246245	1.37	1.31	cassava4.1_028079m	sequence-specific DNA binding transcription factors;sequence-specific DNA binding	G	T	NA	NA	NA
scaffold05806_47004	46.889	LG6	scaffold05806	47004	1.54	1.11	cassava4.1_012936m	YebC-related	T	A	NA	NA	NA
scaffold07402_278050	49.287	LG6	scaffold07402	278050	0.91	0.97	cassava4.1_009674m	alpha/beta-Hydrolases superfamily protein	A	T	NA	NA	NA
scaffold00276_90798	50.033	LG6	scaffold00276	90798	1.37	1.41	cassava4.1_006728m	Sulfite exporter TauE/SafE family protein	A	G	NON_SYNONYMOUS_CODING	Agt/Ggt	S77G
scaffold00276_41467	52.475	LG6	scaffold00276	41467	0.55	0.74	cassava4.1_001650m	adaptin family protein	G	A	NA	NA	NA
scaffold07402_213935	53.431	LG6	scaffold07402	213935	0.51	0.21	NA	NA	A	C	NA	NA	NA
scaffold05865_235656	55.909	LG6	scaffold05865	235656	0.45	0.34	cassava4.1_006159m	Protein phosphatase 2A regulatory B subunit family protein	G	C	NON_SYNONYMOUS_CODING	aGt/aCt	S156T
scaffold05865_127998	57.201	LG6	scaffold05865	127998	0.56	0.09	cassava4.1_011741m		C	G	SYNONYMOUS_CODING	tcC/tcG	S46
scaffold12118_323674	60.98	LG6	scaffold12118	323674	1.54	0.98	cassava4.1_005293m	serine hydroxymethyltransferase 3	A	G	NA	NA	NA
scaffold04681_62698	63.24	LG6	scaffold04681	62698	0.79	0.79	cassava4.1_001958m	receptor-like protein kinase 1	T	C	SYNONYMOUS_CODING	Ttg/Ctg	L95
scaffold11919_206934	66.646	LG6	scaffold11919	206934	0.76	0.91	cassava4.1_029922m	allantoate amidohydrolase	T	G	NA	NA	NA
scaffold09018_308915	67.69	LG6	scaffold09018	308915	0.54	0.63	cassava4.1_004624m	VACUOLAR SORTING RECEPTOR 6	C	G	NA	NA	NA
scaffold08127_242866	76.54	LG6	scaffold08127	242866	0.34	0.79	cassava4.1_004040m	NAD(P)-binding Rossmann-fold superfamily protein	A	T	NA	NA	NA
scaffold07100_98864	82.233	LG6	scaffold07100	98864	0.05	0.2	cassava4.1_001212m	phosphate 2	C	T	NON_SYNONYMOUS_CODING	Gat/Aat	D710N
scaffold07100_64213	86.393	LG6	scaffold07100	64213	0.34	0.22	cassava4.1_000475m	DNA-directed RNA polymerase family protein	C	T	SYNONYMOUS_CODING	gaG/gaA	E1002
scaffold07100_132502	87.945	LG6	scaffold07100	132502	0.43	0.16	cassava4.1_030285m	Ribosomal protein L21	T	G	NON_SYNONYMOUS_CODING	gAg/gCg	E110A
scaffold09000_141133	88.803	LG6	scaffold09000	141133	0.38	0.17	cassava4.1_001329m	WAPL (Wings apart-like protein regulation of heterochromatin) protein	A	T	NON_SYNONYMOUS_CODING	gAc/gTc	D620V
scaffold07100_254668	89.747	LG6	scaffold07100	254668	0.4	0.33	cassava4.1_025150m	HXXXD-type acyl-transferase family protein	A	G	NON_SYNONYMOUS_CODING	Att/Gtt	I233V
scaffold09000_58463	89.943	LG6	scaffold09000	58463	0.42	0.41	cassava4.1_016009m	Tetraspanin family protein	G	T	NA	NA	NA
scaffold09000_293318	91.542	LG6	scaffold09000	293318	0.38	0.65	cassava4.1_001138m	Transducin/WD40 repeat-like superfamily protein	G	A	NA	NA	NA
scaffold09000_318916	92.517	LG6	scaffold09000	318916	0.73	1.06	cassava4.1_012480m	secretory carrier 3	A	G	NA	NA	NA
scaffold09000_384001	93.821	LG6	scaffold09000	384001	0.65	1.32	cassava4.1_009476m	ARF-GAP domain 5	T	A	NA	NA	NA
scaffold09000_527795	94.16	LG6	scaffold09000	527795	0.6	1.39	cassava4.1_003536m		A	G	NON_SYNONYMOUS_CODING	cAc/cGc	H325R
scaffold09000_466937	95.17	LG6	scaffold09000	466937	0.45	1.11	cassava4.1_013482m		T	G	NA	NA	NA
scaffold09000_363600	96.097	LG6	scaffold09000	363600	0.81	0.91	cassava4.1_011816m	oxidoreductase, zinc-binding dehydrogenase family protein	T	G	NA	NA	NA
scaffold09000_563500	96.155	LG6	scaffold09000	563500	0.83	1.05	cassava4.1_004468m	ARM repeat superfamily protein	A	G	NON_SYNONYMOUS_CODING	Att/Gtt	I25V
scaffold09000_258633	96.517	LG6	scaffold09000	258633	0.83	1.05	cassava4.1_014962m	LisH and RanBPM domains containing protein	T	C	NA	NA	NA
scaffold09000_633893	96.709	LG6	scaffold09000	633893	0.85	1.14	cassava4.1_003560m	Protein kinase superfamily protein	G	T	NON_SYNONYMOUS_CODING	Gct/Tct	A266S
scaffold09000_154825	98.057	LG6	scaffold09000	154825	0.71	0.95	cassava4.1_033307m	alpha/beta-Hydrolases superfamily protein	A	C	NA	NA	NA
scaffold09000_188210	98.94	LG6	scaffold09000	188210	0.73	1.09	cassava4.1_017325m	Protein of unknown function (DUF1218)	C	T	NON_SYNONYMOUS_CODING	Gga/Aga	G37R
scaffold09000_538742	102.85	LG6	scaffold09000	538742	0.42	0.52	cassava4.1_028299m		G	A	SYNONYMOUS_CODING	caG/caA	Q161
scaffold09000_576616	103.808	LG6	scaffold09000	576616	0.32	0.51	cassava4.1_005492m	sugar transporter 1	A	G	NON_SYNONYMOUS_CODING	Aag/Gag	K66E
scaffold05280_776109	0	LG7	scaffold05280	776109	4.98	2.55	cassava4.1_026006m	Uncharacterized protein family (UPF0016)	T	C	NA	NA	NA
scaffold05280_430114	0.742	LG7	scaffold05280	430114	5.14	2.64	cassava4.1_010277m	SIGNAL PEPTIDE PEPTIDASE-LIKE 2	A	C	NA	NA	NA
scaffold04274_118740	2.264	LG7	scaffold04274	118740	5.52	4.1	cassava4.1_006686m	UBX domain-containing protein	A	G	SYNONYMOUS_CODING	gaT/gaC	D86
scaffold05280_628682	2.463	LG7	scaffold05280	628682	5.15	3.87	NA	NA	A	G	NA	NA	NA
scaffold05280_563045	3.098	LG7	scaffold05280	563045	6.06	3.85	cassava4.1_007008m	Pectin lyase-like superfamily protein	T	G	NON_SYNONYMOUS_CODING	Tct/Gct	S33A
scaffold03175_395035	4.519	LG7	scaffold03175	395035	5.98	3.87	cassava4.1_003999m	Tetratricopeptide repeat (TPR)-like superfamily protein	G	A	SYNONYMOUS_CODING	gcC/gcT	A208
scaffold05280_348567	4.784	LG7	scaffold05280	348567	5.32	3.49	cassava4.1_030982m	ubiquitin-conjugating enzyme 5	G	A	NON_SYNONYMOUS_CODING	Gca/Aca	A92T
scaffold04274_76697	5.166	LG7	scaffold04274	76697	5.56	3.52	cassava4.1_012391m		T	C	NA	NA	NA
scaffold05280_552722	5.269	LG7	scaffold05280	552722	6	2.89	NA	NA	A	C	NA	NA	NA
scaffold05280_524017	5.694	LG7	scaffold05280	524017	6.29	3.8	cassava4.1_011851m	Phosphoglycerate mutase family protein	G	A	SYNONYMOUS_CODING	atC/atT	I220
scaffold05280_470896	6.086	LG7	scaffold05280	470896	6.44	4.03	cassava4.1_017842m		G	A	NA	NA	NA
scaffold05280_457294	6.536	LG7	scaffold05280	457294	6.22	3.25	cassava4.1_022303m	basic helix-loop-helix (bHLH) DNA-binding superfamily protein	A	G	NON_SYNONYMOUS_CODING	Tca/Cca	S182P
scaffold05280_332856	7.643	LG7	scaffold05280	332856	5.97	3.39	cassava4.1_002131m	homolog of xeroderma pigmentosum complementation group B 1	C	T	NA	NA	NA
scaffold07035_108181	7.718	LG7	scaffold07035	108181	6.09	3.27	cassava4.1_001382m	methyl-CPG-binding domain protein 13	A	C	NA	NA	NA
scaffold05280_230824	8.091	LG7	scaffold05280	230824	6.23	3.42	cassava4.1_015085m	glutathione peroxidase 6	C	T	NA	NA	NA
scaffold07035_130835	8.333	LG7	scaffold07035	130835	6.41	3.17	NA	NA	A	C	NA	NA	NA
scaffold07035_58472	8.729	LG7	scaffold07035	58472	6.64	3.68	cassava4.1_002286m	Nucleic acid-binding, OB-fold-like protein	C	A	NON_SYNONYMOUS_CODING	cCa/cAa	P151Q
scaffold07035_263690	9.407	LG7	scaffold07035	263690	7.93	5.57	cassava4.1_021066m	BCL-2-associated athanogene 1	C	A	NA	NA	NA
scaffold07035_422040	9.842	LG7	scaffold07035	422040	7.01	5.49	NA	NA	G	A	NA	NA	NA
scaffold07035_251835	10.34	LG7	scaffold07035	251835	7.45	4.73	cassava4.1_028384m	phloem protein 2-A12	G	A	NA	NA	NA
scaffold07035_197217	10.701	LG7	scaffold07035	197217	7.55	3.44	cassava4.1_011980m	RHOMBOID-like 2	G	T	SYNONYMOUS_CODING	ctG/ctT	L244
scaffold07035_285413	10.778	LG7	scaffold07035	285413	7.56	3.63	cassava4.1_008167m	Pleckstrin homology (PH) domain superfamily protein	G	T	NA	NA	NA
scaffold07035_323955	10.958	LG7	scaffold07035	323955	7.55	3.46	cassava4.1_004445m	Glucose-methanol-choline (GMC) oxidoreductase family protein	A	G	NA	NA	NA
scaffold07035_669718	11.386	LG7	scaffold07035	669718	7.24	2.87	cassava4.1_022190m	cullin 1	A	G	SYNONYMOUS_CODING	Ttg/Ctg	L93
scaffold07035_804550	11.58	LG7	scaffold07035	804550	7.79	3.48	cassava4.1_006554m	beta vacuolar processing enzyme	G	A	NON_SYNONYMOUS_CODING	aGa/aAa	R59K
scaffold07035_489304	11.802	LG7	scaffold07035	489304	7.42	4.15	cassava4.1_011508m	ACC synthase 10	T	C	SYNONYMOUS_CODING	gaT/gaC	D53
scaffold07035_648144	12.14	LG7	scaffold07035	648144	7.26	3.38	cassava4.1_023031m		T	C	NON_SYNONYMOUS_CODING	Aca/Gca	T364A
scaffold07035_715190	12.334	LG7	scaffold07035	715190	5.57	2.62	cassava4.1_005312m	cytochrome P450, family 706, subfamily A, polypeptide 6	G	C	NON_SYNONYMOUS_CODING	gCt/gGt	A136G
scaffold07035_920247	12.72	LG7	scaffold07035	920247	7.19	3.43	cassava4.1_017240m	adenine phosphoribosyl transferase 4	T	C	NA	NA	NA
scaffold07035_699606	12.947	LG7	scaffold07035	699606	7.48	4.03	cassava4.1_018493m	Calcium-binding EF-hand family protein	G	A	SYNONYMOUS_CODING	caG/caA	Q83
scaffold07035_632065	13.057	LG7	scaffold07035	632065	7.35	4	cassava4.1_007191m	Sec1/munc18-like (SM) proteins superfamily	A	T	SYNONYMOUS_CODING	gtT/gtA	V330
scaffold07035_772182	13.266	LG7	scaffold07035	772182	6.8	3.73	cassava4.1_016428m	Plant invertase/pectin methylesterase inhibitor superfamily protein	C	A	NON_SYNONYMOUS_CODING	aCc/aAc	T21N
scaffold07035_883725	14.279	LG7	scaffold07035	883725	7.48	4.18	cassava4.1_007677m	Exostosin family protein	T	C	SYNONYMOUS_CODING	ttT/ttC	F94
scaffold07035_860817	14.34	LG7	scaffold07035	860817	7.44	4.06	cassava4.1_004675m	Glycosyl hydrolases family 32 protein	A	T	SYNONYMOUS_CODING	gcT/gcA	A139
scaffold11341_473104	14.68	LG7	scaffold11341	473104	8.18	3.65	cassava4.1_016156m	CLP protease R subunit 4	C	T	NON_SYNONYMOUS_CODING	Ggc/Agc	G110S
scaffold11341_55846	15.5	LG7	scaffold11341	55846	9.16	4.52	cassava4.1_005101m	DNAJ heat shock N-terminal domain-containing protein	T	C	SYNONYMOUS_CODING	ttA/ttG	L100
scaffold11341_177377	15.576	LG7	scaffold11341	177377	8.57	4.31	cassava4.1_016460m	Ribosomal protein L23/L15e family protein	T	A	NA	NA	NA
scaffold11341_360001	15.975	LG7	scaffold11341	360001	8.51	4.13	cassava4.1_010165m	Hyaluronan / mRNA binding family	A	G	SYNONYMOUS_CODING	agA/agG	R337
scaffold11341_195388	16.164	LG7	scaffold11341	195388	8.59	4.56	cassava4.1_028721m	myb domain protein 5	A	G	NA	NA	NA
scaffold11341_333983	16.4	LG7	scaffold11341	333983	8.56	4.22	cassava4.1_014975m		C	T	NON_SYNONYMOUS_CODING	tGt/tAt	C218Y
scaffold11341_211501	16.577	LG7	scaffold11341	211501	8.58	4.41	cassava4.1_026245m	Integrase-type DNA-binding superfamily protein	A	T	SYNONYMOUS_CODING	acT/acA	T93
scaffold11341_259229	17.439	LG7	scaffold11341	259229	8.74	4.46	cassava4.1_004584m	hydroxyproline-rich glycoprotein family protein	T	A	SYNONYMOUS_CODING	acA/acT	T506
scaffold11341_272686	17.553	LG7	scaffold11341	272686	8.61	4.41	cassava4.1_011490m	Phosphotyrosine protein phosphatases superfamily protein	A	T	SYNONYMOUS_CODING	acA/acT	T272
scaffold11341_398241	17.718	LG7	scaffold11341	398241	10.09	4.34	cassava4.1_025945m		T	C	NON_SYNONYMOUS_CODING	atA/atG	I168M
scaffold11341_385833	18.411	LG7	scaffold11341	385833	9.23	4.31	cassava4.1_010169m	HXXXD-type acyl-transferase family protein	G	A	NON_SYNONYMOUS_CODING	Gtt/Att	V344I
scaffold11341_648669	18.714	LG7	scaffold11341	648669	12.2	5.29	cassava4.1_014489m	expansin A15	G	A	SYNONYMOUS_CODING	gtC/gtT	V109
scaffold11341_486047	18.955	LG7	scaffold11341	486047	10.7	4.68	cassava4.1_010662m	pyrimidin 4	C	G	SYNONYMOUS_CODING	gcG/gcC	A69
scaffold11341_733771	19.052	LG7	scaffold11341	733771	11.21	5.01	NA	NA	C	T	NA	NA	NA
scaffold11341_414072	19.399	LG7	scaffold11341	414072	11.41	5.06	cassava4.1_015746m	Plant VAMP (vesicle-associated membrane protein) family protein	T	C	NA	NA	NA
scaffold11341_774738	19.982	LG7	scaffold11341	774738	11.7	5.2	cassava4.1_005700m	SNF1 kinase homolog 10	G	T	NA	NA	NA
scaffold11341_514465	20.152	LG7	scaffold11341	514465	12.28	5.06	cassava4.1_023451m	Alcohol dehydrogenase transcription factor Myb/SANT-like family protein	T	A	NON_SYNONYMOUS_CODING	gaA/gaT	E367D
scaffold11341_744716	20.291	LG7	scaffold11341	744716	12.26	4.75	cassava4.1_015779m	Vesicle transport v-SNARE family protein	A	T	NA	NA	NA
scaffold11341_666288	20.388	LG7	scaffold11341	666288	12.18	5.19	cassava4.1_004945m	RNA-binding KH domain-containing protein	A	G	NA	NA	NA
scaffold04043_1461164	20.8	LG7	scaffold04043	1461164	11.63	6.05	cassava4.1_000742m		T	A	NA	NA	NA
scaffold04043_1284810	21.002	LG7	scaffold04043	1284810	12.21	5.29	cassava4.1_014565m	Thioredoxin superfamily protein	A	C	NA	NA	NA
scaffold04043_1195639	21.183	LG7	scaffold04043	1195639	11.77	4.73	cassava4.1_008427m	Protein kinase superfamily protein	T	G	NON_SYNONYMOUS_CODING	gTt/gGt	V2G
scaffold04043_1262524	21.183	LG7	scaffold04043	1262524	11.76	4.73	cassava4.1_010544m	Pollen Ole e 1 allergen and extensin family protein	A	G	NON_SYNONYMOUS_CODING	Tct/Cct	S176P
scaffold04043_1044990	21.464	LG7	scaffold04043	1044990	11.64	4.54	cassava4.1_003420m	cell division protein ftsH, putative	T	G	NON_SYNONYMOUS_CODING	Aat/Cat	N49H
scaffold11341_847094	21.557	LG7	scaffold11341	847094	11.87	5.31	cassava4.1_029866m	Cyclic nucleotide-regulated ion channel family protein	A	G	NA	NA	NA
scaffold11341_882960	21.688	LG7	scaffold11341	882960	11.92	5.09	cassava4.1_001040m	casein lytic proteinase B3	C	G	NON_SYNONYMOUS_CODING	Gag/Cag	E640Q
scaffold04043_1220046	22.019	LG7	scaffold04043	1220046	11.49	4.72	cassava4.1_014086m	BES1-interacting Myc-like protein 2	G	A	NON_SYNONYMOUS_CODING	gGg/gAg	G124E
scaffold04043_1323614	22.12	LG7	scaffold04043	1323614	11.7	4.67	cassava4.1_003890m	N2,N2-dimethylguanosine tRNA methyltransferase	A	G	NA	NA	NA
scaffold04043_1352029	22.238	LG7	scaffold04043	1352029	11.02	4.43	cassava4.1_007671m	COBRA-like protein 1 precursor	A	G	SYNONYMOUS_CODING	gcT/gcC	A393
scaffold04043_1130378	22.632	LG7	scaffold04043	1130378	11.5	5.07	cassava4.1_023909m	galacturonosyltransferase 9	G	T	NA	NA	NA
scaffold04043_1088211	22.821	LG7	scaffold04043	1088211	11.34	5.76	cassava4.1_008027m	F-box/RNI-like superfamily protein	A	C	NON_SYNONYMOUS_CODING	atT/atG	I292M
scaffold06512_1949501	23.079	LG7	scaffold06512	1949501	10.76	5.21	cassava4.1_004282m	Tetratricopeptide repeat (TPR)-like superfamily protein	T	G	SYNONYMOUS_CODING	gtT/gtG	V514
scaffold04043_375102	23.166	LG7	scaffold04043	375102	10	4.65	cassava4.1_020058m		G	C	NA	NA	NA
scaffold04043_413758	23.398	LG7	scaffold04043	413758	10.77	4.91	cassava4.1_018831m		C	T	SYNONYMOUS_CODING	caC/caT	H7
scaffold06512_1535372	23.647	LG7	scaffold06512	1535372	10.68	4.44	cassava4.1_001469m		C	A	NON_SYNONYMOUS_CODING	aaC/aaA	N115K
scaffold04043_977006	23.688	LG7	scaffold04043	977006	10.64	4.39	cassava4.1_007719m		C	A	NON_SYNONYMOUS_CODING	Gta/Tta	V223L
scaffold11341_929536	23.865	LG7	scaffold11341	929536	10.2	4.13	cassava4.1_002466m	alpha-glucan phosphorylase 2	C	A	SYNONYMOUS_CODING	ctC/ctA	L603
scaffold04043_575722	23.961	LG7	scaffold04043	575722	10.25	4.17	cassava4.1_004822m	plastidic GLC translocator	T	C	NA	NA	NA
scaffold04043_923242	24.098	LG7	scaffold04043	923242	10.56	4.36	cassava4.1_007743m	alpha/beta-Hydrolases superfamily protein	G	T	NA	NA	NA
scaffold04043_737180	24.282	LG7	scaffold04043	737180	9.76	4.52	cassava4.1_033856m	HEAT repeat-containing protein	T	C	NA	NA	NA
scaffold06512_941614	24.376	LG7	scaffold06512	941614	9.94	4.51	cassava4.1_018484m	Chaperone DnaJ-domain superfamily protein	C	T	NA	NA	NA
scaffold12270_91880	24.5	LG7	scaffold12270	91880	9.94	4.54	cassava4.1_022338m	Eukaryotic aspartyl protease family protein	G	T	NON_SYNONYMOUS_CODING	Gcc/Tcc	A322S
scaffold06512_1218268	24.799	LG7	scaffold06512	1218268	10.11	4.56	cassava4.1_013374m	plasma membrane intrinsic protein 3	T	C	NON_SYNONYMOUS_CODING	Tct/Cct	S187P
scaffold09702_149625	24.891	LG7	scaffold09702	149625	9.62	4.39	cassava4.1_024567m		A	G	SYNONYMOUS_CODING	gaT/gaC	D156
scaffold04043_158340	24.992	LG7	scaffold04043	158340	8.77	4.08	cassava4.1_003741m	RGA-like 1	G	A	NA	NA	NA
scaffold09702_209602	25.001	LG7	scaffold09702	209602	10.07	4.46	cassava4.1_004644m	Ubiquitin C-terminal hydrolases superfamily protein	T	A	NA	NA	NA
scaffold04043_171056	25.141	LG7	scaffold04043	171056	9.57	4.2	cassava4.1_012932m	5\'-AMP-activated protein kinase-related	G	T	NA	NA	NA
scaffold09702_370448	25.454	LG7	scaffold09702	370448	10.26	4.04	cassava4.1_007284m	galacturonosyltransferase 15	T	A	NA	NA	NA
scaffold04043_957150	25.798	LG7	scaffold04043	957150	9.05	4.08	cassava4.1_011014m		A	C	NA	NA	NA
scaffold09702_285299	25.984	LG7	scaffold09702	285299	8.14	2.8	cassava4.1_011783m	Phosphoribosyltransferase family protein	G	C	NA	NA	NA
scaffold09702_348295	26.313	LG7	scaffold09702	348295	8.54	3.54	cassava4.1_003007m	glucose-inhibited division family A protein	T	C	NA	NA	NA
scaffold12270_127488	26.477	LG7	scaffold12270	127488	9.5	3.74	NA	NA	C	A	NA	NA	NA
scaffold09702_173871	26.798	LG7	scaffold09702	173871	8.93	3.4	cassava4.1_031756m	Protein kinase superfamily protein	A	G	SYNONYMOUS_CODING	caT/caC	H319
scaffold04043_53874	27.101	LG7	scaffold04043	53874	8.1	3.28	cassava4.1_005970m	O-Glycosyl hydrolases family 17 protein	T	A	NON_SYNONYMOUS_CODING	Ttg/Atg	L328M
scaffold06512_966074	27.368	LG7	scaffold06512	966074	8.41	3.31	cassava4.1_012383m	Pathogenesis-related thaumatin superfamily protein	G	A	NA	NA	NA
scaffold06512_528828	28.272	LG7	scaffold06512	528828	7.74	2.99	cassava4.1_002768m	FG-GAP repeat-containing protein	T	A	NA	NA	NA
scaffold06512_633112	28.939	LG7	scaffold06512	633112	6.84	2.34	cassava4.1_034138m	DNA binding;zinc ion binding;nucleic acid binding;nucleic acid binding	C	A	NON_SYNONYMOUS_CODING	gaG/gaT	E355D
scaffold04043_590214	30.094	LG7	scaffold04043	590214	8.1	4.83	NA	NA	T	C	NA	NA	NA
scaffold06512_219334	30.328	LG7	scaffold06512	219334	8.14	3.07	cassava4.1_017476m	4-phosphopantetheine adenylyltransferase	A	C	NA	NA	NA
scaffold06512_1638656	30.514	LG7	scaffold06512	1638656	6.09	2.73	cassava4.1_011914m	Zinc finger (CCCH-type/C3HC4-type RING finger) family protein	A	G	NA	NA	NA
scaffold06916_853450	32.606	LG7	scaffold06916	853450	4.59	2.32	cassava4.1_006884m	regulatory particle non-ATPase 10	G	A	NA	NA	NA
scaffold06916_704574	34.346	LG7	scaffold06916	704574	4.77	2.38	cassava4.1_008407m	Galactose oxidase/kelch repeat superfamily protein	A	G	SYNONYMOUS_CODING	acT/acC	T45
scaffold06512_1412409	34.695	LG7	scaffold06512	1412409	5.49	2.15	cassava4.1_009952m	isocitrate dehydrogenase III	T	C	NA	NA	NA
scaffold06512_1703722	35.136	LG7	scaffold06512	1703722	5.98	2.61	cassava4.1_003670m	hydroxy methylglutaryl CoA reductase 1	A	G	NA	NA	NA
scaffold06916_768506	35.322	LG7	scaffold06916	768506	5.49	2.34	cassava4.1_005238m	pyrimidine 2	T	C	NA	NA	NA
scaffold06512_2164341	36.186	LG7	scaffold06512	2164341	5.34	2.28	cassava4.1_031889m	RING/FYVE/PHD zinc finger superfamily protein	T	G	NA	NA	NA
scaffold06512_2048970	36.404	LG7	scaffold06512	2048970	4.9	1.9	cassava4.1_006355m	CCCH-type zinc fingerfamily protein with RNA-binding domain	C	A	NA	NA	NA
scaffold06512_1851800	36.672	LG7	scaffold06512	1851800	4.6	1.74	cassava4.1_006037m	Arabidopsis thaliana protein of unknown function (DUF821)	C	T	SYNONYMOUS_CODING	aaG/aaA	K499
scaffold06512_2019687	36.853	LG7	scaffold06512	2019687	5.25	2.01	cassava4.1_012542m	Duplicated homeodomain-like superfamily protein	T	G	NON_SYNONYMOUS_CODING	cAg/cCg	Q127P
scaffold06916_800359	37.071	LG7	scaffold06916	800359	5.09	1.84	cassava4.1_013882m		A	G	NA	NA	NA
scaffold06512_1722561	37.192	LG7	scaffold06512	1722561	4.93	2.7	cassava4.1_002516m	ARID/BRIGHT DNA-binding domain-containing protein	A	G	SYNONYMOUS_CODING	Ttg/Ctg	L464
scaffold06512_2095780	37.738	LG7	scaffold06512	2095780	4.78	2.38	cassava4.1_007689m	Ubiquitin carboxyl-terminal hydrolase family protein	A	C	NON_SYNONYMOUS_CODING	aAg/aCg	K283T
scaffold06916_1003512	38.267	LG7	scaffold06916	1003512	3.31	1.68	cassava4.1_017192m	CRT (chloroquine-resistance transporter)-like transporter 3	A	C	NA	NA	NA
scaffold06916_987036	38.522	LG7	scaffold06916	987036	3.25	1.65	cassava4.1_004193m	proteinaceous RNase P 1	A	T	NA	NA	NA
scaffold07027_431858	38.525	LG7	scaffold07027	431858	3.25	1.65	cassava4.1_002935m	cryptochrome 1	C	T	SYNONYMOUS_CODING	ccC/ccT	P171
scaffold06916_817696	38.891	LG7	scaffold06916	817696	3.38	1.92	cassava4.1_010315m	cell division control 2	C	G	NA	NA	NA
scaffold06512_2131815	39.33	LG7	scaffold06512	2131815	3.26	1.13	cassava4.1_000289m		C	A	NON_SYNONYMOUS_CODING	cCg/cAg	P358Q
scaffold07027_192508	39.496	LG7	scaffold07027	192508	3.25	1.29	cassava4.1_012688m		T	A	NA	NA	NA
scaffold07027_100699	40.478	LG7	scaffold07027	100699	2.94	1.61	cassava4.1_023527m	related to AP2 4	A	C	NON_SYNONYMOUS_CODING	Atc/Ctc	I89L
scaffold06916_1478549	40.623	LG7	scaffold06916	1478549	2.82	1.6	cassava4.1_007937m	HXXXD-type acyl-transferase family protein	T	G	NON_SYNONYMOUS_CODING	tTc/tGc	F176C
scaffold06916_1457544	40.979	LG7	scaffold06916	1457544	2.88	0.91	NA	NA	C	T	NA	NA	NA
scaffold06916_1372375	41.255	LG7	scaffold06916	1372375	2.71	0.89	cassava4.1_011598m	Protein with RING/U-box and TRAF-like domains	A	T	NA	NA	NA
scaffold06916_1507304	41.72	LG7	scaffold06916	1507304	3.09	1.07	NA	NA	T	A	NA	NA	NA
scaffold04065_243188	42.062	LG7	scaffold04065	243188	3.33	1.16	cassava4.1_006563m	Vacuolar sorting protein 9 (VPS9) domain	T	A	NON_SYNONYMOUS_CODING	aAg/aTg	K3M
scaffold06916_1131322	42.799	LG7	scaffold06916	1131322	3.39	1.2	cassava4.1_008224m	Calcium-dependent lipid-binding (CaLB domain) family protein	C	T	NON_SYNONYMOUS_CODING	Gcc/Acc	A270T
scaffold04065_432289	44.165	LG7	scaffold04065	432289	2.79	0.61	cassava4.1_021581m	cysteine-rich RLK (RECEPTOR-like protein kinase) 29	A	T	NA	NA	NA
scaffold06916_1343765	44.891	LG7	scaffold06916	1343765	3.16	1.02	cassava4.1_003930m	pectin methylesterase PCR fragment F	C	T	SYNONYMOUS_CODING	ggC/ggT	G15
scaffold04065_362835	45.813	LG7	scaffold04065	362835	2.52	0.47	cassava4.1_006774m	Galactose oxidase/kelch repeat superfamily protein	G	A	NA	NA	NA
scaffold07238_96678	46.812	LG7	scaffold07238	96678	2.9	0.65	cassava4.1_008568m	lysm domain GPI-anchored protein 1 precursor	G	A	NA	NA	NA
scaffold07238_54124	47.485	LG7	scaffold07238	54124	2.86	0.89	cassava4.1_007736m	Peptidase M20/M25/M40 family protein	C	T	SYNONYMOUS_CODING	gcG/gcA	A239
scaffold07238_397676	48.488	LG7	scaffold07238	397676	2.73	0.76	cassava4.1_009419m	8-oxoguanine-DNA glycosylase 1	C	T	SYNONYMOUS_CODING	gaG/gaA	E231
scaffold07238_223360	48.805	LG7	scaffold07238	223360	2.65	0.7	cassava4.1_008036m	Aldolase superfamily protein	G	A	NA	NA	NA
scaffold07238_86054	49.31	LG7	scaffold07238	86054	2.34	0.65	cassava4.1_013802m		A	C	NON_SYNONYMOUS_CODING	cAa/cCa	Q31P
scaffold07238_662752	49.669	LG7	scaffold07238	662752	2.32	0.64	cassava4.1_029872m	RING/FYVE/PHD-type zinc finger family protein	T	C	NON_SYNONYMOUS_CODING	gTt/gCt	V160A
scaffold07238_377880	50.219	LG7	scaffold07238	377880	2.24	0.41	cassava4.1_013132m, cassava4.1_020539m	NAC (No Apical Meristem) domain transcriptional regulator superfamily protein;	T	C	NA	NA	NA
scaffold07238_443523	50.374	LG7	scaffold07238	443523	2.27	0.41	cassava4.1_006535m	amino acid permease 3	T	G	NA	NA	NA
scaffold07238_35579	51.271	LG7	scaffold07238	35579	1.91	0.28	cassava4.1_011955m	YbaK/aminoacyl-tRNA synthetase-associated domain	A	C	NON_SYNONYMOUS_CODING	ttT/ttG	F225L
scaffold07238_137378	51.734	LG7	scaffold07238	137378	2.6	0.35	cassava4.1_002785m	long chain acyl-CoA synthetase 9	C	A	SYNONYMOUS_CODING	Cgg/Agg	R131
scaffold07238_503180	53.02	LG7	scaffold07238	503180	2.75	0.47	cassava4.1_001550m	Preprotein translocase SecA family protein	G	A	NA	NA	NA
scaffold07238_628776	53.168	LG7	scaffold07238	628776	2.76	0.45	cassava4.1_015240m	subunit NDH-M of NAD(P)H:plastoquinone dehydrogenase complex	G	A	SYNONYMOUS_CODING	ggG/ggA	G31
scaffold05230_102219	55.158	LG7	scaffold05230	102219	2.22	0.23	cassava4.1_011667m	VIRE2-interacting protein 1	C	T	SYNONYMOUS_CODING	acC/acT	T23
scaffold05230_48504	55.588	LG7	scaffold05230	48504	2.13	0.43	cassava4.1_000283m	eukaryotic translation initiation factor 2 (eIF-2) family protein	G	T	SYNONYMOUS_CODING	ggG/ggT	G175
scaffold05230_63634	56.635	LG7	scaffold05230	63634	2.05	0.25	cassava4.1_012121m	ribosomal protein L3 plastid	T	G	NA	NA	NA
scaffold06814_968977	58.229	LG7	scaffold06814	968977	2.49	0.2	cassava4.1_001792m	Transducin family protein / WD-40 repeat family protein	T	A	SYNONYMOUS_CODING	gcT/gcA	A531
scaffold00784_107323	58.358	LG7	scaffold00784	107323	2.5	0.2	cassava4.1_027983m	TRICHOME BIREFRINGENCE-LIKE 7	C	G	SYNONYMOUS_CODING	cgG/cgC	R324
scaffold06814_818363	58.927	LG7	scaffold06814	818363	2.69	0.26	cassava4.1_026230m	Ankyrin repeat family protein	A	T	NA	NA	NA
scaffold06814_756846	59.201	LG7	scaffold06814	756846	2.74	0.21	cassava4.1_016937m		C	G	SYNONYMOUS_CODING	gtC/gtG	V41
scaffold06814_904581	59.771	LG7	scaffold06814	904581	2.83	0.25	NA	NA	T	C	NA	NA	NA
scaffold06814_699162	62.075	LG7	scaffold06814	699162	1.63	0.22	cassava4.1_004811m	cleavage stimulating factor 64	T	A	NA	NA	NA
scaffold06814_995281	62.613	LG7	scaffold06814	995281	1.51	0.18	cassava4.1_018296m	S18 ribosomal protein	G	T	NA	NA	NA
scaffold06814_543395	63.859	LG7	scaffold06814	543395	1.47	0.1	NA	NA	A	T	NA	NA	NA
scaffold06814_204984	64.467	LG7	scaffold06814	204984	1.05	0.08	cassava4.1_019280m	Proteinase inhibitor, propeptide	C	T	SYNONYMOUS_CODING	acC/acT	T45
scaffold06814_434359	64.959	LG7	scaffold06814	434359	1.4	0.1	cassava4.1_005757m	Protein of unknown function (DUF668)	A	G	NON_SYNONYMOUS_CODING	aTg/aCg	M409T
scaffold06814_607827	65.629	LG7	scaffold06814	607827	1.25	0.1	cassava4.1_005368m	Regulator of Vps4 activity in the MVB pathway protein	T	G	NON_SYNONYMOUS_CODING	ttT/ttG	F158L
scaffold06814_218996	66.011	LG7	scaffold06814	218996	1.17	0.13	cassava4.1_015652m	Ribosomal protein L21	C	T	NA	NA	NA
scaffold06814_290905	66.13	LG7	scaffold06814	290905	1.17	0.29	NA	NA	A	T	NA	NA	NA
scaffold06814_308851	66.594	LG7	scaffold06814	308851	0.9	0.31	cassava4.1_008270m	histidinol phosphate aminotransferase 1	G	A	NA	NA	NA
scaffold06814_95679	66.917	LG7	scaffold06814	95679	1.17	0.3	cassava4.1_008076m	PDI-like 5-2	C	G,T	NA	NA	NA
scaffold07851_318814	68.692	LG7	scaffold07851	318814	1.57	0.16	cassava4.1_006624m	Sec14p-like phosphatidylinositol transfer family protein	T	C	SYNONYMOUS_CODING	acT/acC	T5
scaffold06814_332278	69.66	LG7	scaffold06814	332278	1.16	0.11	cassava4.1_006906m	2-oxoacid dehydrogenases acyltransferase family protein	A	T	NA	NA	NA
scaffold06814_273707	72.148	LG7	scaffold06814	273707	1.28	0.06	cassava4.1_004344m	DNAJ heat shock N-terminal domain-containing protein	C	T	SYNONYMOUS_CODING	agG/agA	R60
scaffold10173_175725	73.076	LG7	scaffold10173	175725	0.57	0	cassava4.1_006665m	1-aminocyclopropane-1-carboxylic acid (acc) synthase 6	A	G	SYNONYMOUS_CODING	ttA/ttG	L193
scaffold09788_97690	76.38	LG7	scaffold09788	97690	1.14	0.4	cassava4.1_000827m	Sucrose-phosphate synthase family protein	G	A	SYNONYMOUS_CODING	taC/taT	Y974
scaffold00987_11985	76.977	LG7	scaffold00987	11985	1.35	0.5	cassava4.1_002751m	YELLOW STRIPE like 7	G	T	NON_SYNONYMOUS_CODING	aaG/aaT	K15N
scaffold09788_502242	77.433	LG7	scaffold09788	502242	1.4	0.5	cassava4.1_001251m	dynamin-like 3	A	G	SYNONYMOUS_CODING	ttA/ttG	L414
scaffold10015_462919	85.082	LG7	scaffold10015	462919	0.18	0.71	cassava4.1_004121m	SH3 domain-containing protein	G	T	NON_SYNONYMOUS_CODING	Gtg/Ttg	V346L
scaffold10015_171045	85.793	LG7	scaffold10015	171045	0.16	0.49	cassava4.1_019369m		G	A	NA	NA	NA
scaffold10015_340682	86.572	LG7	scaffold10015	340682	0.14	0.76	cassava4.1_007372m	Protein kinase superfamily protein	C	T	SYNONYMOUS_CODING	tgC/tgT	C354
scaffold10015_361233	91.802	LG7	scaffold10015	361233	0.08	0.47	cassava4.1_002733m	Transducin/WD40 repeat-like superfamily protein	C	A	NA	NA	NA
scaffold07351_383876	97.751	LG7	scaffold07351	383876	0.1	0.42	NA	NA	T	C	NA	NA	NA
scaffold06683_436182	108.153	LG7	scaffold06683	436182	0.5	0.35	NA	NA	G	A	NA	NA	NA
scaffold10878_447462	-5.503	LG8	scaffold10878	447462	0.11	0.15	cassava4.1_015772m		T	C	NA	NA	NA
scaffold10878_513235	-2.022	LG8	scaffold10878	513235	0.18	0.16	cassava4.1_028456m	NHL domain-containing protein	C	T	SYNONYMOUS_CODING	Ctg/Ttg	L69
scaffold10878_327394	0	LG8	scaffold10878	327394	0.17	0.16	cassava4.1_012535m		T	A	NA	NA	NA
scaffold08265_892517	1.319	LG8	scaffold08265	892517	1.09	0.59	NA	NA	T	C	NA	NA	NA
scaffold08265_466037	1.802	LG8	scaffold08265	466037	0.61	0.1	cassava4.1_005857m	myo-inositol-1-phosphate synthase 3	C	A	NON_SYNONYMOUS_CODING	Caa/Aaa	Q411K
scaffold03283_111199	2.545	LG8	scaffold03283	111199	0.28	0.25	cassava4.1_015543m	K-box region and MADS-box transcription factor family protein	T	C	NA	NA	NA
scaffold08265_60590	4.084	LG8	scaffold08265	60590	0.48	0.15	cassava4.1_012068m		T	G	NA	NA	NA
scaffold08265_135954	4.423	LG8	scaffold08265	135954	0.48	0.14	cassava4.1_003660m	somatic embryogenesis receptor-like kinase 1	G	T	NA	NA	NA
scaffold10878_594138	4.452	LG8	scaffold10878	594138	0.07	0.19	cassava4.1_014725m		A	G	SYNONYMOUS_CODING	acA/acG	T224
scaffold07996_222775	5.169	LG8	scaffold07996	222775	0.17	0.4	NA	NA	A	G	NA	NA	NA
scaffold10954_216443	6.015	LG8	scaffold10954	216443	0.24	0.29	cassava4.1_011365m	Nucleotide-sugar transporter family protein	T	G	NA	NA	NA
scaffold10954_203676	6.355	LG8	scaffold10954	203676	0.25	0.37	cassava4.1_000469m	Leucine-rich receptor-like protein kinase family protein	G	A	NON_SYNONYMOUS_CODING	Ccc/Tcc	P465S
scaffold08265_437173	6.723	LG8	scaffold08265	437173	0.13	0.36	cassava4.1_006601m	aspartate aminotransferase	C	T	NON_SYNONYMOUS_CODING	cCt/cTt	P217L
scaffold08265_426977	6.996	LG8	scaffold08265	426977	0.15	0.45	cassava4.1_009980m	Tetratricopeptide repeat (TPR)-like superfamily protein	T	G	SYNONYMOUS_CODING	acT/acG	T90
scaffold08265_570428	7.645	LG8	scaffold08265	570428	0.15	0.33	cassava4.1_017481m	Lipase/lipooxygenase, PLAT/LH2 family protein	C	T	NA	NA	NA
scaffold08083_65394	8.135	LG8	scaffold08083	65394	0.16	0.23	cassava4.1_003915m	heavy metal atpase 1	A	G	NA	NA	NA
scaffold08265_963571	8.672	LG8	scaffold08265	963571	0.16	0.15	cassava4.1_012114m		T	C	SYNONYMOUS_CODING	aaA/aaG	K260
scaffold08265_836611	9.298	LG8	scaffold08265	836611	0.2	0.18	cassava4.1_009526m	C2H2 and C2HC zinc fingers superfamily protein	C	T	NON_SYNONYMOUS_CODING	aCc/aTc	T328I
scaffold08265_1157035	9.659	LG8	scaffold08265	1157035	0.29	0.03	cassava4.1_004858m	GTP cyclohydrolase II	C	G	NA	NA	NA
scaffold08265_988669	10.156	LG8	scaffold08265	988669	0.41	0.3	cassava4.1_015568m	RAB GTPase homolog A4A	G	A	NA	NA	NA
scaffold08265_1173454	10.546	LG8	scaffold08265	1173454	0.52	0.1	cassava4.1_030514m	RING/U-box superfamily protein	T	G	NON_SYNONYMOUS_CODING	agT/agG	S239R
scaffold08265_1137585	10.928	LG8	scaffold08265	1137585	0.52	0.06	cassava4.1_012419m	homeobox protein 16	G	T	SYNONYMOUS_CODING	tcC/tcA	S129
scaffold08265_506445	11.272	LG8	scaffold08265	506445	0.58	0.09	cassava4.1_002855m	acyl-CoA oxidase 2	A	T	NA	NA	NA
scaffold08265_347057	11.595	LG8	scaffold08265	347057	1.06	0.21	cassava4.1_005436m	Eukaryotic aspartyl protease family protein	A	G	NON_SYNONYMOUS_CODING	gTt/gCt	V181A
scaffold08265_172287	11.73	LG8	scaffold08265	172287	0.87	0.29	cassava4.1_000696m	Leucine-rich receptor-like protein kinase family protein	G	A	NON_SYNONYMOUS_CODING	aGt/aAt	S271N
scaffold08265_401504	11.968	LG8	scaffold08265	401504	1.3	0.24	cassava4.1_003086m		T	C	NON_SYNONYMOUS_CODING	Aaa/Gaa	K36E
scaffold07996_210301	12.418	LG8	scaffold07996	210301	1.18	0.19	NA	NA	G	A	NA	NA	NA
scaffold08265_1233089	12.474	LG8	scaffold08265	1233089	1.15	0.18	cassava4.1_006446m	MATE efflux family protein	C	A	NON_SYNONYMOUS_CODING	Gtg/Ttg	V130L
scaffold10878_280626	13.01	LG8	scaffold10878	280626	1.31	0.15	cassava4.1_005228m	Phototropic-responsive NPH3 family protein	C	T	SYNONYMOUS_CODING	ctC/ctT	L419
scaffold08265_724635	13.204	LG8	scaffold08265	724635	1.03	0.13	cassava4.1_009855m	Nucleotide-sugar transporter family protein	T	G	NA	NA	NA
scaffold08265_689302	13.449	LG8	scaffold08265	689302	0.65	0.09	cassava4.1_012123m	annexin 2	A	G	SYNONYMOUS_CODING	ctT/ctC	L229
scaffold03283_73943	14.372	LG8	scaffold03283	73943	0.69	0.11	cassava4.1_030298m	kinesin like protein for actin based chloroplast movement 2	T	C	NON_SYNONYMOUS_CODING	Atg/Gtg	M1184V
scaffold03283_196766	14.859	LG8	scaffold03283	196766	0.87	0.1	cassava4.1_008913m		A	G	NA	NA	NA
scaffold03283_141978	15.528	LG8	scaffold03283	141978	0.88	0.13	cassava4.1_017494m	Haloacid dehalogenase-like hydrolase (HAD) superfamily protein	G	A	NA	NA	NA
scaffold01046_161195	16.052	LG8	scaffold01046	161195	0.9	0.13	cassava4.1_016449m	Rer1 family protein	T	C	NON_SYNONYMOUS_CODING	Att/Gtt	I135V
scaffold01046_426190	17.176	LG8	scaffold01046	426190	0.2	0.21	NA	NA	T	G	NA	NA	NA
scaffold01046_290603	17.712	LG8	scaffold01046	290603	0.13	0.07	NA	NA	G	T	NA	NA	NA
scaffold01046_31848	17.742	LG8	scaffold01046	31848	0.43	0.46	cassava4.1_010147m	CYCLIN D3;2	C	A	NA	NA	NA
scaffold08265_86717	22.576	LG8	scaffold08265	86717	0.53	0.87	cassava4.1_014359m		C	T	NA	NA	NA
scaffold08265_786298	22.772	LG8	scaffold08265	786298	0.53	1.04	cassava4.1_009879m	ubiquitin-specific protease 3	A	T	NA	NA	NA
scaffold02994_552871	23.227	LG8	scaffold02994	552871	0.13	0.41	cassava4.1_016409m	Tyrosine transaminase family protein	T	G	NON_SYNONYMOUS_CODING	agA/agC	R15S
scaffold08265_379312	25.655	LG8	scaffold08265	379312	0.79	0.79	cassava4.1_000048m	binding	G	A	NA	NA	NA
scaffold02855_344672	27.042	LG8	scaffold02855	344672	0.31	0.41	cassava4.1_034164m	basic helix-loop-helix (bHLH) DNA-binding superfamily protein	T	C	NON_SYNONYMOUS_CODING	Agg/Ggg	R338G
scaffold01709_175761	28.825	LG8	scaffold01709	175761	0.94	0.69	cassava4.1_021701m	S-adenosyl-L-methionine-dependent methyltransferases superfamily protein	T	G	SYNONYMOUS_CODING	ccT/ccG	P208
scaffold01709_119281	29.702	LG8	scaffold01709	119281	0.86	0.77	cassava4.1_034168m		C	A	NON_SYNONYMOUS_CODING	aGg/aTg	R207M
scaffold01709_103891	30.185	LG8	scaffold01709	103891	1.19	0.68	cassava4.1_013120m	prohibitin 1	G	A	SYNONYMOUS_CODING	ttG/ttA	L114
scaffold02019_37698	33.304	LG8	scaffold02019	37698	1.42	0.52	cassava4.1_012084m	Protein of unknown function (DUF789)	G	A	NON_SYNONYMOUS_CODING	aGc/aAc	S101N
scaffold08265_323295	34.224	LG8	scaffold08265	323295	1.48	0.36	cassava4.1_011757m	NAD(P)-binding Rossmann-fold superfamily protein	T	C	NON_SYNONYMOUS_CODING	Ttt/Ctt	F33L
scaffold02019_15576	34.267	LG8	scaffold02019	15576	1.3	0.52	cassava4.1_006167m	Tetratricopeptide repeat (TPR)-like superfamily protein	T	C	SYNONYMOUS_CODING	gaA/gaG	E483
scaffold02019_83373	35.213	LG8	scaffold02019	83373	1.2	0.51	cassava4.1_008292m		C	T	NON_SYNONYMOUS_CODING	tCa/tTa	S195L
scaffold02019_154680	37.728	LG8	scaffold02019	154680	1.18	0.38	cassava4.1_011746m		C	A	SYNONYMOUS_CODING	acG/acT	T195
scaffold10780_173811	39.402	LG8	scaffold10780	173811	1.18	0.21	cassava4.1_012122m		G	T	SYNONYMOUS_CODING	acG/acT	T202
scaffold05214_698587	46.14	LG8	scaffold05214	698587	1.75	0.15	cassava4.1_030256m	dehydroquinate dehydratase, putative / shikimate dehydrogenase, putative	A	C	NA	NA	NA
scaffold05214_504241	47.893	LG8	scaffold05214	504241	1.26	0.84	NA	NA	T	C	NA	NA	NA
scaffold05214_199189	48.9	LG8	scaffold05214	199189	1.66	1.22	cassava4.1_019925m	APS reductase 1	A	G	NA	NA	NA
scaffold05214_394136	50.165	LG8	scaffold05214	394136	1.24	0.67	cassava4.1_006101m	hydroperoxide lyase 1	T	C	NON_SYNONYMOUS_CODING	Acc/Gcc	T3A
scaffold05214_763663	51.355	LG8	scaffold05214	763663	1.08	0.57	cassava4.1_012736m		T	C	SYNONYMOUS_CODING	gaT/gaC	D282
scaffold05214_790955	52.678	LG8	scaffold05214	790955	1.12	0.68	cassava4.1_006972m	O-Glycosyl hydrolases family 17 protein	C	G	SYNONYMOUS_CODING	tcC/tcG	S84
scaffold05214_888145	53.46	LG8	scaffold05214	888145	0.78	0.54	cassava4.1_012052m	ethylene-forming enzyme	C	T	SYNONYMOUS_CODING	gaC/gaT	D106
scaffold05214_1180275	54.025	LG8	scaffold05214	1180275	0.84	0.57	cassava4.1_005518m	ADP glucose pyrophosphorylase 1	A	G	SYNONYMOUS_CODING	cgT/cgC	R249
scaffold05214_120089	54.127	LG8	scaffold05214	120089	0.88	0.6	cassava4.1_031223m	ARABIDOPSIS SERIN PROTEASE	T	C	SYNONYMOUS_CODING	gtA/gtG	V206
scaffold05214_227706	54.458	LG8	scaffold05214	227706	0.66	0.48	cassava4.1_002113m	Helicase protein with RING/U-box domain	A	T	NON_SYNONYMOUS_CODING	Att/Ttt	I90F
scaffold05214_101570	55.223	LG8	scaffold05214	101570	1.1	1.28	cassava4.1_008793m	Galactosyltransferase family protein	G	C	NA	NA	NA
scaffold10434_30503	56.039	LG8	scaffold10434	30503	0.61	0.44	cassava4.1_019485m		C	T	NON_SYNONYMOUS_CODING	Cct/Tct	P9S
scaffold05214_371587	57.389	LG8	scaffold05214	371587	0.37	0.58	cassava4.1_004950m	dentin sialophosphoprotein-related	T	A	NA	NA	NA
scaffold05214_515121	57.828	LG8	scaffold05214	515121	0.4	0.5	cassava4.1_023563m	chitin elicitor receptor kinase 1	A	G	SYNONYMOUS_CODING	acT/acC	T91
scaffold05214_982787	58.541	LG8	scaffold05214	982787	0.51	0.44	cassava4.1_002986m	Transducin/WD40 repeat-like superfamily protein	T	C	SYNONYMOUS_CODING	agT/agC	S281
scaffold05214_958296	58.847	LG8	scaffold05214	958296	0.56	0.5	cassava4.1_007335m	Zinc finger C-x8-C-x5-C-x3-H type family protein	C	T	NA	NA	NA
scaffold05214_1070397	59.479	LG8	scaffold05214	1070397	0.85	0.39	cassava4.1_007986m	PDI-like 2-2	A	C	NA	NA	NA
scaffold05214_1235268	59.556	LG8	scaffold05214	1235268	0.63	0.3	cassava4.1_033257m	Heavy metal transport/detoxification superfamily protein	C	T	NON_SYNONYMOUS_CODING	Gcg/Acg	A73T
scaffold05214_1427294	59.907	LG8	scaffold05214	1427294	0.71	0.57	cassava4.1_032232m	Aldolase-type TIM barrel family protein	T	A	NA	NA	NA
scaffold05214_1333744	61.113	LG8	scaffold05214	1333744	0.59	0.23	cassava4.1_029590m	RING/U-box superfamily protein	C	A	NON_SYNONYMOUS_CODING	cCc/cAc	P55H
scaffold05214_1260147	61.441	LG8	scaffold05214	1260147	0.57	0.23	cassava4.1_014939m		A	T	NA	NA	NA
scaffold05214_1349296	62.1	LG8	scaffold05214	1349296	0.8	0.31	cassava4.1_004625m		C	T	SYNONYMOUS_CODING	ccG/ccA	P384
scaffold05782_58327	63.774	LG8	scaffold05782	58327	1.58	1.14	cassava4.1_004391m	FRIGIDA-like protein	A	G	NA	NA	NA
scaffold10963_413318	64.184	LG8	scaffold10963	413318	1.21	0.98	cassava4.1_016473m	RING/U-box superfamily protein	T	A	NA	NA	NA
scaffold03823_119939	65.15	LG8	scaffold03823	119939	0.08	1.29	cassava4.1_011248m	SBP (S-ribonuclease binding protein) family protein	C	T	NON_SYNONYMOUS_CODING	tGc/tAc	C283Y
scaffold05782_40451	66.081	LG8	scaffold05782	40451	0.27	0.97	cassava4.1_009181m	alpha/beta-Hydrolases superfamily protein	A	G	NA	NA	NA
scaffold06158_192391	66.605	LG8	scaffold06158	192391	0.35	0.61	cassava4.1_019991m		A	G	NON_SYNONYMOUS_CODING	Aca/Gca	T19A
scaffold06825_385692	67.063	LG8	scaffold06825	385692	0.53	1.25	cassava4.1_000954m	Protein of unknown function (DUF3741)	G	A	NA	NA	NA
scaffold06158_101510	67.226	LG8	scaffold06158	101510	0.72	1.44	cassava4.1_001873m	Cyclopropane-fatty-acyl-phospholipid synthase	T	G	NA	NA	NA
scaffold06158_273479	67.882	LG8	scaffold06158	273479	0.47	0.69	cassava4.1_000794m	lipase class 3 family protein	G	A	NA	NA	NA
scaffold03823_259723	68.649	LG8	scaffold03823	259723	0.36	1.68	cassava4.1_003687m	cysteine-rich RLK (RECEPTOR-like protein kinase) 2	A	T	SYNONYMOUS_CODING	acT/acA	T475
scaffold06158_340392	69.076	LG8	scaffold06158	340392	0.7	1.08	cassava4.1_007358m	plant U-box 9	C	A	NA	NA	NA
scaffold06158_263116	69.342	LG8	scaffold06158	263116	0.5	1.04	cassava4.1_021474m	receptor-like protein kinase-related family protein	A	G	SYNONYMOUS_CODING	taT/taC	Y71
scaffold06825_86549	70.033	LG8	scaffold06825	86549	0.53	1.09	cassava4.1_012000m	homolog of bacterial PANC	G	A	NA	NA	NA
scaffold06825_137745	70.401	LG8	scaffold06825	137745	0.53	1.02	cassava4.1_007022m	peroxisomal 3-ketoacyl-CoA thiolase 3	C	A	NA	NA	NA
scaffold06158_480829	70.562	LG8	scaffold06158	480829	0.58	0.96	cassava4.1_011650m	Oxidoreductase, zinc-binding dehydrogenase family protein	T	G	NA	NA	NA
scaffold06825_48732	70.964	LG8	scaffold06825	48732	0.65	0.98	cassava4.1_017426m		G	A	NA	NA	NA
scaffold06825_34268	71.746	LG8	scaffold06825	34268	0.34	1.4	cassava4.1_019169m	CLAVATA3/ESR-RELATED 44	G	T	NON_SYNONYMOUS_CODING	Cca/Aca	P57T
scaffold06825_100453	72.445	LG8	scaffold06825	100453	0.64	0.91	cassava4.1_015357m	Tetratricopeptide repeat (TPR)-like superfamily protein	T	C	SYNONYMOUS_CODING	tcA/tcG	S224
scaffold06825_576877	73.024	LG8	scaffold06825	576877	0.75	0.78	cassava4.1_014664m	multidrug resistance-associated protein 5	T	G	NON_SYNONYMOUS_CODING	aTg/aGg	M124R
scaffold03823_102823	74.075	LG8	scaffold03823	102823	0.15	0.4	cassava4.1_005619m	Pectin lyase-like superfamily protein	A	G	NA	NA	NA
scaffold06825_372621	74.716	LG8	scaffold06825	372621	0.79	1.43	cassava4.1_000285m	P-loop containing nucleoside triphosphate hydrolases superfamily protein	C	T	SYNONYMOUS_CODING	gaG/gaA	E1273
scaffold07005_95663	74.959	LG8	scaffold07005	95663	0.98	1.31	cassava4.1_007411m	ATP citrate lyase (ACL) family protein	C	G	NA	NA	NA
scaffold06825_457888	75.063	LG8	scaffold06825	457888	0.95	1.31	cassava4.1_008653m	pfkB-like carbohydrate kinase family protein	A	G	NA	NA	NA
scaffold06825_492836	75.553	LG8	scaffold06825	492836	0.77	1.08	cassava4.1_009738m	GroES-like zinc-binding dehydrogenase family protein	T	G	SYNONYMOUS_CODING	cgT/cgG	R328
scaffold06715_36888	76.346	LG8	scaffold06715	36888	0.59	1.25	cassava4.1_006364m	Pre-mRNA splicing Prp18-interacting factor	A	C	NA	NA	NA
scaffold06715_146473	76.484	LG8	scaffold06715	146473	0.57	1.08	cassava4.1_008472m	conserved peptide upstream open reading frame 7	T	A	SYNONYMOUS_CODING	acT/acA	T276
scaffold06715_172050	77.084	LG8	scaffold06715	172050	0.56	0.79	NA	NA	T	C	NA	NA	NA
scaffold06715_188669	77.107	LG8	scaffold06715	188669	0.6	0.87	cassava4.1_017445m	serine/arginine-rich 22	T	G	NA	NA	NA
scaffold06715_319638	77.542	LG8	scaffold06715	319638	0.44	0.74	cassava4.1_003522m	polygalacturonase 2	A	G	SYNONYMOUS_CODING	gtT/gtC	V588
scaffold03823_24569	77.954	LG8	scaffold03823	24569	0.23	0.73	cassava4.1_013215m	Protein of unknown function (DUF1645)	T	G	NON_SYNONYMOUS_CODING	cAg/cCg	Q202P
scaffold03823_151694	78.443	LG8	scaffold03823	151694	0.17	0.74	cassava4.1_018178m	ubiquitin 6	C	T	SYNONYMOUS_CODING	aaG/aaA	K99
scaffold06715_206675	78.472	LG8	scaffold06715	206675	0.17	0.75	cassava4.1_008250m	pre-mRNA processing ribonucleoprotein binding region-containing protein	G	A	SYNONYMOUS_CODING	ccG/ccA	P323
scaffold03823_90540	78.81	LG8	scaffold03823	90540	0.19	0.83	cassava4.1_001818m	vacuolar protein sorting 34	A	T	SYNONYMOUS_CODING	ctT/ctA	L768
scaffold04175_243850	79.384	LG8	scaffold04175	243850	0.34	0.68	cassava4.1_020316m		A	G	NON_SYNONYMOUS_CODING	Acc/Gcc	T18A
scaffold04175_683589	79.779	LG8	scaffold04175	683589	0.39	0.84	cassava4.1_006476m	51 kDa subunit of complex I	A	G	SYNONYMOUS_CODING	gcA/gcG	A256
scaffold04175_619684	80.289	LG8	scaffold04175	619684	0.22	0.55	cassava4.1_003382m	Ankyrin repeat family protein	G	T	NON_SYNONYMOUS_CODING	Gtg/Ttg	V336L
scaffold04175_467819	80.34	LG8	scaffold04175	467819	0.22	0.57	cassava4.1_033331m	RING/U-box superfamily protein	G	A	SYNONYMOUS_CODING	gaC/gaT	D156
scaffold04175_538805	80.647	LG8	scaffold04175	538805	0.13	0.38	cassava4.1_010533m	Protein phosphatase 2A regulatory B subunit family protein	T	G	NA	NA	NA
scaffold06711_495991	81.004	LG8	scaffold06711	495991	0.31	0.57	cassava4.1_001739m	Calmodulin-binding transcription activator protein with CG-1 and Ankyrin domains	G	A	SYNONYMOUS_CODING	ctG/ctA	L150
scaffold04175_759477	81.004	LG8	scaffold04175	759477	0.31	0.56	cassava4.1_009462m	Galactose oxidase/kelch repeat superfamily protein	A	T	NA	NA	NA
scaffold06711_454750	81.37	LG8	scaffold06711	454750	0.43	0.48	cassava4.1_009657m	Squamosa promoter-binding protein-like (SBP domain) transcription factor family protein	T	A	NA	NA	NA
scaffold06711_217169	82.023	LG8	scaffold06711	217169	0.34	0.93	cassava4.1_006203m	Protein phosphatase 2C family protein	C	G	NON_SYNONYMOUS_CODING	Gag/Cag	E398Q
scaffold04175_434662	82.093	LG8	scaffold04175	434662	0.33	0.87	cassava4.1_005331m	OxaA/YidC-like membrane insertion protein	C	G	NON_SYNONYMOUS_CODING	Gct/Cct	A61P
scaffold06711_307803	82.329	LG8	scaffold06711	307803	0.31	0.74	cassava4.1_007169m	Protein kinase superfamily protein	C	A	NA	NA	NA
scaffold06711_231324	82.782	LG8	scaffold06711	231324	0.4	1.44	cassava4.1_004171m	cytidine/deoxycytidylate deaminase family protein	C	T	SYNONYMOUS_CODING	gaG/gaA	E66
scaffold04175_652609	83.172	LG8	scaffold04175	652609	0.3	0.91	cassava4.1_000494m		C	T	SYNONYMOUS_CODING	agC/agT	S736
scaffold04175_722148	83.539	LG8	scaffold04175	722148	0.15	0.45	cassava4.1_002028m	ARM repeat superfamily protein	A	T	NON_SYNONYMOUS_CODING	tTt/tAt	F217Y
scaffold06711_371530	83.968	LG8	scaffold06711	371530	0.35	1.28	cassava4.1_014269m	cyclophilin 20-2	A	G	NA	NA	NA
scaffold06711_388696	84.76	LG8	scaffold06711	388696	0.15	0.84	cassava4.1_003997m	glucose-6-phosphate dehydrogenase 2	T	C	SYNONYMOUS_CODING	tcA/tcG	S281
scaffold06711_104859	85.288	LG8	scaffold06711	104859	0.15	0.66	cassava4.1_000931m	dicer-like 2	T	G	NA	NA	NA
scaffold06711_573185	85.883	LG8	scaffold06711	573185	0.28	0.51	cassava4.1_003993m	evolutionarily conserved C-terminal region 5	A	G	SYNONYMOUS_CODING	ggA/ggG	G428
scaffold04175_331983	87.098	LG8	scaffold04175	331983	0.75	0.31	cassava4.1_007155m	RING domain ligase2	G	A	NA	NA	NA
scaffold06711_419781	88.547	LG8	scaffold06711	419781	0.26	1.14	cassava4.1_005044m	dihydrosphingosine phosphate lyase	C	G	NA	NA	NA
scaffold06825_626804	89.904	LG8	scaffold06825	626804	0.32	0.39	NA	NA	A	C	NA	NA	NA
scaffold04175_273583	91.031	LG8	scaffold04175	273583	0.67	1.73	cassava4.1_005285m	eukaryotic translation initiation factor 4B1	A	G	NA	NA	NA
scaffold04175_161156	91.89	LG8	scaffold04175	161156	0.42	0.82	cassava4.1_021675m	MATE efflux family protein	T	A	NA	NA	NA
scaffold02658_18139	0	LG9	scaffold02658	18139	0.73	0.49	NA	NA	A	C	NA	NA	NA
scaffold04882_127390	1.747	LG9	scaffold04882	127390	0.61	0.34	cassava4.1_006829m	shaggy-like protein kinase 32	C	T	NA	NA	NA
scaffold07571_467896	4.169	LG9	scaffold07571	467896	0.37	0.91	cassava4.1_020768m	Ubiquitin-like superfamily protein	C	T	NON_SYNONYMOUS_CODING	cCc/cTc	P18L
scaffold04882_308791	10.924	LG9	scaffold04882	308791	0.95	1.17	cassava4.1_003142m	galacturonosyltransferase 1	C	T	NA	NA	NA
scaffold02658_681935	11.603	LG9	scaffold02658	681935	0.8	0.88	cassava4.1_003595m	NAD(P)-binding Rossmann-fold superfamily protein	A	C	NA	NA	NA
scaffold02658_588227	12.762	LG9	scaffold02658	588227	0.65	0.65	cassava4.1_024741m		A	G	NON_SYNONYMOUS_CODING	Aca/Gca	T79A
scaffold02658_730380	13.2	LG9	scaffold02658	730380	0.79	0.89	cassava4.1_009957m	MAP kinase 4	C	G	NA	NA	NA
scaffold02658_413823	13.952	LG9	scaffold02658	413823	0.92	1.32	cassava4.1_000918m	SPA (suppressor of phyA-105) protein family	T	A	SYNONYMOUS_CODING	gcT/gcA	A13
scaffold02658_1057481	14.201	LG9	scaffold02658	1057481	0.81	0.75	cassava4.1_015662m		C	T	NA	NA	NA
scaffold02658_848415	14.662	LG9	scaffold02658	848415	0.85	0.61	cassava4.1_010021m	cysteine synthase C1	A	G	NA	NA	NA
scaffold02658_864173	15.092	LG9	scaffold02658	864173	0.94	0.77	cassava4.1_013938m		C	G	NON_SYNONYMOUS_CODING	Gga/Cga	G87R
scaffold04882_66183	15.388	LG9	scaffold04882	66183	1.21	0.86	cassava4.1_014729m	phosphomannomutase	T	C	NA	NA	NA
scaffold02658_1074922	15.978	LG9	scaffold02658	1074922	1.06	0.87	cassava4.1_011242m	AT hook motif DNA-binding family protein	C	A	NA	NA	NA
scaffold04882_415182	16.288	LG9	scaffold04882	415182	0.88	1.06	cassava4.1_000109m	SEC7-like guanine nucleotide exchange family protein	A	C	NA	NA	NA
scaffold02658_486891	16.379	LG9	scaffold02658	486891	0.9	1.26	cassava4.1_004872m	BTB/POZ/Kelch-associated protein	G	A	NA	NA	NA
scaffold02658_222725	16.499	LG9	scaffold02658	222725	0.92	1.04	cassava4.1_021884m	embryo defective 1703	A	G	NA	NA	NA
scaffold02658_439591	16.628	LG9	scaffold02658	439591	1.2	1.15	cassava4.1_029977m	plastid division2	A	C	NON_SYNONYMOUS_CODING	gaT/gaG	D213E
scaffold02658_556320	16.877	LG9	scaffold02658	556320	0.92	0.79	cassava4.1_010616m	Nucleotide-diphospho-sugar transferase family protein	G	T	SYNONYMOUS_CODING	gcC/gcA	A295
scaffold02658_302092	16.958	LG9	scaffold02658	302092	0.79	0.6	cassava4.1_000278m	nucleotidyltransferases	A	G	SYNONYMOUS_CODING	gcT/gcC	A798
scaffold04882_184590	17.113	LG9	scaffold04882	184590	0.79	0.66	cassava4.1_010260m	F-box family protein	G	A	SYNONYMOUS_CODING	acG/acA	T173
scaffold02658_532465	17.161	LG9	scaffold02658	532465	0.78	0.68	cassava4.1_014156m	Calcium-dependent lipid-binding (CaLB domain) family protein	C	T	SYNONYMOUS_CODING	gaG/gaA	E50
scaffold02658_83861	18.063	LG9	scaffold02658	83861	0.94	0.7	cassava4.1_004390m	Tetratricopeptide repeat (TPR)-like superfamily protein	C	T	SYNONYMOUS_CODING	gaC/gaT	D498
scaffold07571_405363	18.429	LG9	scaffold07571	405363	0.27	0.4	cassava4.1_009530m	Ca2+ activated outward rectifying K+ channel 5	A	C	NA	NA	NA
scaffold04457_864993	18.575	LG9	scaffold04457	864993	0.54	0.35	cassava4.1_007296m	Rho GTPase activating protein with PAK-box/P21-Rho-binding domain	C	T	SYNONYMOUS_CODING	tcG/tcA	S304
scaffold07571_652323	19.635	LG9	scaffold07571	652323	0.71	0.34	cassava4.1_031060m	RNA binding;abscisic acid binding	C	A	SYNONYMOUS_CODING	gcC/gcA	A120
scaffold07571_614673	19.83	LG9	scaffold07571	614673	0.58	0.51	cassava4.1_003162m	AMP-dependent synthetase and ligase family protein	T	C	SYNONYMOUS_CODING	ggT/ggC	G436
scaffold07571_787623	20.506	LG9	scaffold07571	787623	0.44	0.69	cassava4.1_011727m	Calcium-dependent phosphotriesterase superfamily protein	A	G	SYNONYMOUS_CODING	Ttg/Ctg	L182
scaffold04457_159102	21.102	LG9	scaffold04457	159102	0.28	0.39	cassava4.1_029904m		A	G	NON_SYNONYMOUS_CODING	Atg/Gtg	M8V
scaffold04457_913366	22.019	LG9	scaffold04457	913366	0.4	0.5	cassava4.1_009924m	Leucine-rich repeat (LRR) family protein	G	C	NON_SYNONYMOUS_CODING	Cag/Gag	Q247E
scaffold04457_814122	22.514	LG9	scaffold04457	814122	0.51	0.65	cassava4.1_009787m	Flavin-containing monooxygenase family protein	C	A	SYNONYMOUS_CODING	ccC/ccA	P340
scaffold04457_796666	22.738	LG9	scaffold04457	796666	0.32	0.5	cassava4.1_008862m	tubby like protein 3	C	T	NA	NA	NA
scaffold04457_771104	22.912	LG9	scaffold04457	771104	0.45	0.73	cassava4.1_013912m	zinc finger (C3HC4-type RING finger) family protein	A	C	NON_SYNONYMOUS_CODING	aAa/aCa	K190T
scaffold04457_148208	23.008	LG9	scaffold04457	148208	0.43	0.74	cassava4.1_009704m	P-loop containing nucleoside triphosphate hydrolases superfamily protein	T	C	SYNONYMOUS_CODING	aaT/aaC	N40
scaffold04457_705480	23.199	LG9	scaffold04457	705480	0.5	0.93	cassava4.1_009994m	Zinc finger C-x8-C-x5-C-x3-H type family protein	T	A	SYNONYMOUS_CODING	ccT/ccA	P334
scaffold04457_402099	23.309	LG9	scaffold04457	402099	0.46	0.87	cassava4.1_019277m	Ribosomal L22e protein family	A	T	NA	NA	NA
scaffold04457_419640	23.423	LG9	scaffold04457	419640	0.37	0.86	cassava4.1_007645m	NAD(P)-binding Rossmann-fold superfamily protein	G	A	SYNONYMOUS_CODING	acC/acT	T294
scaffold04457_488861	23.682	LG9	scaffold04457	488861	0.41	0.82	cassava4.1_005780m	beta glucosidase 11	A	T	NON_SYNONYMOUS_CODING	cAa/cTa	Q14L
scaffold04457_544905	23.93	LG9	scaffold04457	544905	0.4	0.79	cassava4.1_009604m	Transducin/WD40 repeat-like superfamily protein	C	A	NON_SYNONYMOUS_CODING	Cta/Ata	L290I
scaffold04457_927624	24.111	LG9	scaffold04457	927624	0.41	0.71	cassava4.1_000896m	homolog of yeast autophagy 18 (ATG18) G	A	C	NA	NA	NA
scaffold04457_982401	24.385	LG9	scaffold04457	982401	0.32	0.37	cassava4.1_004853m	oxidoreductase, 2OG-Fe(II) oxygenase family protein	G	T	NA	NA	NA
scaffold04457_824520	25.087	LG9	scaffold04457	824520	0.34	0.73	NA	NA	G	A	NA	NA	NA
scaffold04457_1173416	25.443	LG9	scaffold04457	1173416	0.43	0.72	cassava4.1_002844m	basic helix-loop-helix (bHLH) DNA-binding superfamily protein	G	T	NA	NA	NA
scaffold04457_1046038	25.598	LG9	scaffold04457	1046038	0.34	0.7	cassava4.1_008831m	BTB-POZ and MATH domain 2	T	C	NON_SYNONYMOUS_CODING	Tgg/Cgg	W230R
scaffold04457_1101362	25.824	LG9	scaffold04457	1101362	0.25	0.32	cassava4.1_000288m	Tudor/PWWP/MBT domain-containing protein	T	C	NA	NA	NA
scaffold04457_1139992	26.129	LG9	scaffold04457	1139992	0.82	1.32	cassava4.1_018776m	Small nuclear ribonucleoprotein family protein	C	T	NA	NA	NA
scaffold11495_691016	29.694	LG9	scaffold11495	691016	0.73	2.02	cassava4.1_013977m	BIG PETAL P	A	C	NA	NA	NA
scaffold11495_733234	29.844	LG9	scaffold11495	733234	0.78	1.47	cassava4.1_016029m		T	C	NA	NA	NA
scaffold11495_590387	29.963	LG9	scaffold11495	590387	0.76	1.6	cassava4.1_008839m	Regulator of chromosome condensation (RCC1) family protein	T	A	NON_SYNONYMOUS_CODING	cTt/cAt	L274H
scaffold11495_1004091	30.363	LG9	scaffold11495	1004091	0.76	1.43	NA	NA	T	C	NA	NA	NA
scaffold11495_614661	30.383	LG9	scaffold11495	614661	0.76	1.43	cassava4.1_012517m	glycine-rich protein	T	C	NA	NA	NA
scaffold11495_173611	30.481	LG9	scaffold11495	173611	0.86	1.56	cassava4.1_003175m	RNA-binding KH domain-containing protein	G	A	NA	NA	NA
scaffold11495_816163	30.672	LG9	scaffold11495	816163	1.1	1.83	cassava4.1_030638m	germin-like protein 7	T	C	NON_SYNONYMOUS_CODING	Aac/Gac	N67D
scaffold11495_396234	31.654	LG9	scaffold11495	396234	1.13	1.61	NA	NA	T	C	NA	NA	NA
scaffold07991_71367	32.06	LG9	scaffold07991	71367	1.34	1.9	cassava4.1_005974m	Cytochrome P450 superfamily protein	A	T	SYNONYMOUS_CODING	gcT/gcA	A145
scaffold07991_234521	32.62	LG9	scaffold07991	234521	1.43	1.76	cassava4.1_007826m	proteasome family protein	A	G	SYNONYMOUS_CODING	gaT/gaC	D399
scaffold11495_88113	32.722	LG9	scaffold11495	88113	1.43	1.72	cassava4.1_013779m	IQ-domain 21	A	C	NON_SYNONYMOUS_CODING	Atg/Ctg	M116L
scaffold08473_104184	32.929	LG9	scaffold08473	104184	1.41	1.5	cassava4.1_011987m		A	G	NA	NA	NA
scaffold11495_47753	32.975	LG9	scaffold11495	47753	1.51	2.21	cassava4.1_003675m	Pentatricopeptide repeat (PPR) superfamily protein	G	T	NON_SYNONYMOUS_CODING	gGt/gTt	G361V
scaffold08473_90742	33.142	LG9	scaffold08473	90742	1.54	1.59	cassava4.1_007229m	3\'-5\'-exoribonuclease family protein	T	G	NA	NA	NA
scaffold11495_58376	33.143	LG9	scaffold11495	58376	1.86	1.76	NA	NA	A	G	NA	NA	NA
scaffold07991_476388	34.115	LG9	scaffold07991	476388	1.74	1.26	cassava4.1_002197m	SCARECROW-like 14	A	G	SYNONYMOUS_CODING	agA/agG	R595
scaffold07991_358778	34.305	LG9	scaffold07991	358778	1.67	1.15	cassava4.1_008927m	Protein kinase superfamily protein	A	G	NON_SYNONYMOUS_CODING	cAt/cGt	H31R
scaffold07991_218455	34.821	LG9	scaffold07991	218455	1.71	1.07	cassava4.1_007827m	CBL-interacting protein kinase 3	T	A	SYNONYMOUS_CODING	gcA/gcT	A310
scaffold07991_566485	35.183	LG9	scaffold07991	566485	1.69	1.09	cassava4.1_000729m	pumilio 2	T	C	NA	NA	NA
scaffold07520_2653132	37.127	LG9	scaffold07520	2653132	1.53	2.15	cassava4.1_030777m	catalase 2	C	G	NA	NA	NA
scaffold07520_2803511	37.822	LG9	scaffold07520	2803511	1.57	2.47	cassava4.1_008442m	Auxin efflux carrier family protein	C	T	NA	NA	NA
scaffold07520_2522093	38.389	LG9	scaffold07520	2522093	1.56	2.47	cassava4.1_017198m	Rhodanese/Cell cycle control phosphatase superfamily protein	C	T	NON_SYNONYMOUS_CODING	Gga/Aga	G101R
scaffold07520_2551384	39.044	LG9	scaffold07520	2551384	1.83	2.83	cassava4.1_008149m	F-box family protein with a domain of unknown function (DUF295)	C	A	SYNONYMOUS_CODING	tcC/tcA	S17
scaffold07520_503971	42.039	LG9	scaffold07520	503971	1.06	2.15	cassava4.1_027790m	sucrose synthase 6	A	G	NA	NA	NA
scaffold07520_1695719	42.507	LG9	scaffold07520	1695719	1	2.08	cassava4.1_008708m		A	G	SYNONYMOUS_CODING	gaA/gaG	E391
scaffold07520_1681246	42.687	LG9	scaffold07520	1681246	1.05	2.45	cassava4.1_006873m	Transducin/WD40 repeat-like superfamily protein	G	A	NA	NA	NA
scaffold07520_1657432	42.935	LG9	scaffold07520	1657432	1.37	2.3	cassava4.1_006102m	P-loop containing nucleoside triphosphate hydrolases superfamily protein	T	A	NON_SYNONYMOUS_CODING	tTt/tAt	F52Y
scaffold07520_1299860	43.896	LG9	scaffold07520	1299860	1.07	1.89	cassava4.1_005843m	U1 small nuclear ribonucleoprotein-70K	T	C	NA	NA	NA
scaffold07520_1065261	44.363	LG9	scaffold07520	1065261	1	1.79	cassava4.1_009080m	Protein kinase superfamily protein	C	T	NON_SYNONYMOUS_CODING	Ctc/Ttc	L386F
scaffold07520_928305	45.619	LG9	scaffold07520	928305	0.99	1.18	cassava4.1_001603m	Golgi transport complex protein-related	G	C	SYNONYMOUS_CODING	cgG/cgC	R106
scaffold07520_1172864	46.025	LG9	scaffold07520	1172864	1.13	1.2	cassava4.1_025967m	ATP synthase protein I -related	C	T	NA	NA	NA
scaffold06609_74616	46.279	LG9	scaffold06609	74616	1.06	1.29	cassava4.1_008674m	Proteasome component (PCI) domain protein	G	C	NON_SYNONYMOUS_CODING	aGc/aCc	S136T
scaffold07520_345947	46.769	LG9	scaffold07520	345947	0.83	1.49	cassava4.1_006018m	ZPR1 zinc-finger domain protein	C	A	NA	NA	NA
scaffold07520_955738	47.357	LG9	scaffold07520	955738	0.54	1.26	cassava4.1_006133m	Pleckstrin homology (PH) domain-containing protein	T	C	NA	NA	NA
scaffold06871_210543	47.749	LG9	scaffold06871	210543	0.7	1.19	NA	NA	A	G	NA	NA	NA
scaffold07520_48022	48.082	LG9	scaffold07520	48022	0.93	1.78	cassava4.1_010142m	Galactose mutarotase-like superfamily protein	G	C	SYNONYMOUS_CODING	gtC/gtG	V260
scaffold06871_629385	48.393	LG9	scaffold06871	629385	0.83	1.65	cassava4.1_005261m	TCP-1/cpn60 chaperonin family protein	T	G	NA	NA	NA
scaffold06871_615183	48.884	LG9	scaffold06871	615183	0.79	1.1	cassava4.1_004800m	TCP-1/cpn60 chaperonin family protein	C	A	NA	NA	NA
scaffold07520_212813	49.036	LG9	scaffold07520	212813	0.85	1.13	cassava4.1_014640m	Nodulin MtN3 family protein	G	T	NA	NA	NA
scaffold07520_287470	49.891	LG9	scaffold07520	287470	1.11	1.49	cassava4.1_001111m	transmembrane kinase 1	A	G	NA	NA	NA
scaffold06871_374503	49.96	LG9	scaffold06871	374503	1.13	1.52	cassava4.1_011118m	alpha/beta-Hydrolases superfamily protein	C	T	NA	NA	NA
scaffold06871_940224	51.441	LG9	scaffold06871	940224	0.8	1.57	cassava4.1_007227m	Transmembrane amino acid transporter family protein	G	T	NA	NA	NA
scaffold06871_719540	51.715	LG9	scaffold06871	719540	0.79	1.85	cassava4.1_000510m	little nuclei1	T	C	NA	NA	NA
scaffold06871_905360	52.275	LG9	scaffold06871	905360	0.71	1.75	cassava4.1_002759m	WPP domain-interacting protein 1	C	T	NA	NA	NA
scaffold11581_1430212	52.719	LG9	scaffold11581	1430212	0.71	1.88	cassava4.1_015285m	Ribosomal protein L34e superfamily protein	C	T	SYNONYMOUS_CODING	aaG/aaA	K105
scaffold06871_1006731	53.047	LG9	scaffold06871	1006731	0.99	2.03	cassava4.1_011969m	BES1-interacting Myc-like protein 2	A	C	NA	NA	NA
scaffold06609_419589	54.087	LG9	scaffold06609	419589	1.03	2.38	cassava4.1_001032m	casein lytic proteinase B3	C	A	NA	NA	NA
scaffold11581_1269186	54.97	LG9	scaffold11581	1269186	1.1	2.26	cassava4.1_001845m	ATP-dependent RNA helicase, mitochondrial, putative	T	C	SYNONYMOUS_CODING	agT/agC	S689
scaffold11581_778497	56.294	LG9	scaffold11581	778497	1.36	2.25	cassava4.1_013034m	homeobox protein 2	A	G	SYNONYMOUS_CODING	acA/acG	T76
scaffold06609_498947	57.082	LG9	scaffold06609	498947	1.46	2.19	cassava4.1_007379m	Saccharopine dehydrogenase	T	C	SYNONYMOUS_CODING	tcA/tcG	S187
scaffold06609_437585	57.487	LG9	scaffold06609	437585	1.54	1.76	cassava4.1_003317m	Plant calmodulin-binding protein-related	T	G	NON_SYNONYMOUS_CODING	cAa/cCa	Q568P
scaffold11581_894883	59.065	LG9	scaffold11581	894883	1.07	1.38	cassava4.1_015155m	ubiquitin C-terminal hydrolase 3	C	A	NA	NA	NA
scaffold11581_343270	60.218	LG9	scaffold11581	343270	1.15	1.06	cassava4.1_002277m		G	C	SYNONYMOUS_CODING	ctC/ctG	L556
scaffold11581_1246859	60.419	LG9	scaffold11581	1246859	1.32	1.17	cassava4.1_019419m	Bifunctional inhibitor/lipid-transfer protein/seed storage 2S albumin superfamily protein	A	T	NA	NA	NA
scaffold11581_172959	60.451	LG9	scaffold11581	172959	1.34	1.19	cassava4.1_007336m	Flavin-binding monooxygenase family protein	G	T	NA	NA	NA
scaffold11581_206589	60.965	LG9	scaffold11581	206589	1.18	1.22	cassava4.1_017252m	adenine phosphoribosyl transferase 4	C	T	NA	NA	NA
scaffold11581_1083240	61.07	LG9	scaffold11581	1083240	1.3	1.35	cassava4.1_014436m	Chlorophyll A-B binding family protein	A	G	NA	NA	NA
scaffold11581_572241	61.408	LG9	scaffold11581	572241	1.53	1.65	cassava4.1_026021m	phosphatidylserine decarboxylase 1	G	A	NA	NA	NA
scaffold11581_937267	61.845	LG9	scaffold11581	937267	1.27	1.45	cassava4.1_010150m	Hyaluronan / mRNA binding family	G	A	NA	NA	NA
scaffold11581_529754	62.105	LG9	scaffold11581	529754	1.19	1.28	cassava4.1_004056m	Protein of unknown function, DUF547	T	C	SYNONYMOUS_CODING	aaA/aaG	K525
scaffold11581_414936	63.408	LG9	scaffold11581	414936	0.99	0.8	cassava4.1_019476m		T	C	NON_SYNONYMOUS_CODING	Ttc/Ctc	F17L
scaffold11581_303081	63.637	LG9	scaffold11581	303081	0.98	0.83	cassava4.1_024930m	Lactate/malate dehydrogenase family protein	C	T	SYNONYMOUS_CODING	gaG/gaA	E244
scaffold11581_1051240	64.342	LG9	scaffold11581	1051240	1.75	1.14	cassava4.1_012437m	CLP protease R subunit 4	A	G	NA	NA	NA
scaffold11581_596790	65.616	LG9	scaffold11581	596790	1.57	1.27	cassava4.1_016427m	Ribosomal protein L23/L15e family protein	A	G	NA	NA	NA
scaffold11581_108209	66.296	LG9	scaffold11581	108209	1.16	1.01	cassava4.1_004070m	Cupredoxin superfamily protein	G	T	NA	NA	NA
scaffold08154_88105	67.676	LG9	scaffold08154	88105	0.55	0.89	cassava4.1_002514m	cullin 1	A	G	NA	NA	NA
scaffold07088_225136	70.537	LG9	scaffold07088	225136	0.75	1.09	cassava4.1_012627m	SNARE associated Golgi protein family	T	A	NA	NA	NA
scaffold07088_253123	71.093	LG9	scaffold07088	253123	1	1.1	cassava4.1_014493m	Sodium Bile acid symporter family	G	C	NA	NA	NA
scaffold07088_76251	71.656	LG9	scaffold07088	76251	0.82	1.13	cassava4.1_012622m	nucleotide-rhamnose synthase/epimerase-reductase	G	T	SYNONYMOUS_CODING	ctC/ctA	L55
scaffold06748_199773	72.309	LG9	scaffold06748	199773	1.08	1.15	cassava4.1_015778m		T	A	NA	NA	NA
scaffold06748_179115	72.502	LG9	scaffold06748	179115	0.92	1.13	cassava4.1_013107m	BCL-2-associated athanogene 1	A	T	NON_SYNONYMOUS_CODING	Tca/Aca	S279T
scaffold07088_134032	73.083	LG9	scaffold07088	134032	0.66	1.05	cassava4.1_006482m	FIZZY-related 2	A	T	NON_SYNONYMOUS_CODING	Tgt/Agt	C270S
scaffold07088_50604	73.388	LG9	scaffold07088	50604	0.78	1.27	cassava4.1_007081m	hydroxymethylglutaryl-CoA synthase / HMG-CoA synthase / 3-hydroxy-3-methylglutaryl coenzyme A synthase	T	A	NA	NA	NA
scaffold07088_160941	74.501	LG9	scaffold07088	160941	0.57	1.23	cassava4.1_011842m	PGR5-LIKE A	G	A	SYNONYMOUS_CODING	gaC/gaT	D220
scaffold12946_533923	76.825	LG9	scaffold12946	533923	1.24	1.32	cassava4.1_004862m	AMP-dependent synthetase and ligase family protein	G	A	NON_SYNONYMOUS_CODING	atG/atA	M139I
scaffold12946_564740	77.248	LG9	scaffold12946	564740	1.37	1.07	cassava4.1_003584m		A	G	NON_SYNONYMOUS_CODING	Atg/Gtg	M258V
scaffold12946_396572	77.781	LG9	scaffold12946	396572	1.37	0.99	cassava4.1_017755m	glutathione peroxidase 6	T	C	NON_SYNONYMOUS_CODING	Att/Gtt	I103V
scaffold12946_258494	78.593	LG9	scaffold12946	258494	1.4	0.89	cassava4.1_007640m	beta-6 tubulin	A	G	SYNONYMOUS_CODING	ccT/ccC	P173
scaffold12946_170867	78.73	LG9	scaffold12946	170867	1.42	0.9	cassava4.1_002002m	transcription factor jumonji (jmjC) domain-containing protein	T	C	NA	NA	NA
scaffold12946_235184	79.655	LG9	scaffold12946	235184	1.45	0.94	cassava4.1_006422m	Protein kinase protein with tetratricopeptide repeat domain	A	T	SYNONYMOUS_CODING	gcA/gcT	A440
scaffold12946_367549	80.563	LG9	scaffold12946	367549	1.56	1.01	cassava4.1_010930m	AT hook motif DNA-binding family protein	A	T	NON_SYNONYMOUS_CODING	Atg/Ttg	M67L
scaffold12946_340857	81.12	LG9	scaffold12946	340857	1.18	0.4	cassava4.1_022449m	bromo-adjacent homology (BAH) domain-containing protein	A	T	SYNONYMOUS_CODING	ggA/ggT	G401
scaffold12946_313472	82.864	LG9	scaffold12946	313472	2.11	1.59	cassava4.1_013319m		C	T	NA	NA	NA
scaffold00069_134280	91.175	LG9	scaffold00069	134280	1.55	1.04	cassava4.1_015256m	heat shock protein 21	T	G	SYNONYMOUS_CODING	acT/acG	T23
scaffold00069_210523	92.017	LG9	scaffold00069	210523	1.61	0.9	cassava4.1_009353m	CTC-interacting domain 11	A	C	NA	NA	NA
scaffold03079_57326	93.501	LG9	scaffold03079	57326	1.64	1.02	cassava4.1_008728m	RING/U-box superfamily protein	A	C	SYNONYMOUS_CODING	gtT/gtG	V171
scaffold03079_285894	94	LG9	scaffold03079	285894	1.53	0.97	cassava4.1_000225m	sec7 domain-containing protein	A	G	NON_SYNONYMOUS_CODING	gTa/gCa	V1378A
scaffold00069_369088	94.819	LG9	scaffold00069	369088	1.45	0.85	cassava4.1_010203m	O-methyltransferase 1	G	T	NA	NA	NA
scaffold00069_327138	95.27	LG9	scaffold00069	327138	1.43	1.07	cassava4.1_026493m		G	C	NON_SYNONYMOUS_CODING	ttC/ttG	F65L
scaffold00109_258578	96.022	LG9	scaffold00109	258578	1.84	0.73	cassava4.1_008416m	magnesium transporter 3	T	G	NA	NA	NA
scaffold03079_207448	96.38	LG9	scaffold03079	207448	1.76	0.88	cassava4.1_006492m	Rubisco methyltransferase family protein	G	T	NA	NA	NA
scaffold00109_80686	97.254	LG9	scaffold00109	80686	1.65	0.91	cassava4.1_003290m	Purple acid phosphatases superfamily protein	A	G	SYNONYMOUS_CODING	gaA/gaG	E595
scaffold08860_154259	97.623	LG9	scaffold08860	154259	1.62	1.07	cassava4.1_029429m		T	A	NA	NA	NA
scaffold06446_679691	98.63	LG9	scaffold06446	679691	1.49	1	cassava4.1_023691m	Late embryogenesis abundant protein, group 2	A	G	NON_SYNONYMOUS_CODING	Ata/Gta	I29V
scaffold00109_118118	98.673	LG9	scaffold00109	118118	1.68	1.02	cassava4.1_005205m		C	A	SYNONYMOUS_CODING	ctG/ctT	L495
scaffold00109_42523	99.13	LG9	scaffold00109	42523	1.61	1.1	cassava4.1_031823m	Remorin family protein	C	T	NA	NA	NA
scaffold00109_166086	99.985	LG9	scaffold00109	166086	1.61	1.26	cassava4.1_009777m	Cobalamin biosynthesis CobW-like protein	C	G	NA	NA	NA
scaffold07762_254410	100.449	LG9	scaffold07762	254410	1.64	0.4	cassava4.1_011356m	acyl-activating enzyme 17	A	G	SYNONYMOUS_CODING	atT/atC	I229
scaffold06446_183698	100.729	LG9	scaffold06446	183698	1.59	0.73	cassava4.1_028288m	B-box type zinc finger protein with CCT domain	T	C	SYNONYMOUS_CODING	gaA/gaG	E117
scaffold00109_198822	101.196	LG9	scaffold00109	198822	1.67	0.89	cassava4.1_003735m	Tetratricopeptide repeat (TPR)-like superfamily protein	C	T	NA	NA	NA
scaffold07762_307698	101.326	LG9	scaffold07762	307698	1.54	0.91	cassava4.1_000436m	ATPase E1-E2 type family protein / haloacid dehalogenase-like hydrolase family protein	G	A	NA	NA	NA
scaffold00109_142805	101.422	LG9	scaffold00109	142805	1.44	0.87	cassava4.1_023739m	beta glucosidase 40	T	C	NON_SYNONYMOUS_CODING	Atc/Gtc	I214V
scaffold07762_336836	102.277	LG9	scaffold07762	336836	1.68	0.42	cassava4.1_018152m	nuclear factor Y, subunit B13	A	G	NA	NA	NA
scaffold07762_357399	102.474	LG9	scaffold07762	357399	1.66	0.44	cassava4.1_002578m	C3HC zinc finger-like	C	G	NON_SYNONYMOUS_CODING	Caa/Gaa	Q387E
scaffold03404_112284	103.217	LG9	scaffold03404	112284	1.44	0.98	cassava4.1_010950m	Zinc-binding dehydrogenase family protein	A	T	NA	NA	NA
scaffold07762_496470	103.309	LG9	scaffold07762	496470	1.84	1.04	cassava4.1_003713m	histone deacetylase 15	A	C	NA	NA	NA
scaffold07762_485075	103.646	LG9	scaffold07762	485075	2.02	1.07	cassava4.1_006997m	Transmembrane Fragile-X-F-associated protein	T	A	SYNONYMOUS_CODING	atT/atA	I92
scaffold07762_402544	104.818	LG9	scaffold07762	402544	1.95	0.82	cassava4.1_005782m	transducin family protein / WD-40 repeat family protein	G	A	NA	NA	NA
scaffold07762_546302	105.055	LG9	scaffold07762	546302	1.92	0.82	cassava4.1_027153m	DNAse I-like superfamily protein	T	A	SYNONYMOUS_CODING	gcA/gcT	A379
scaffold03404_69938	108.22	LG9	scaffold03404	69938	1.48	0.81	cassava4.1_002275m	LETM1-like protein	A	G	NON_SYNONYMOUS_CODING	gTg/gCg	V649A
scaffold06446_770752	108.621	LG9	scaffold06446	770752	0.94	0.36	cassava4.1_007602m	Galactose oxidase/kelch repeat superfamily protein	G	C	NON_SYNONYMOUS_CODING	gGg/gCg	G294A
scaffold06446_287701	111.725	LG9	scaffold06446	287701	1.92	0.38	cassava4.1_004238m	protein phosphatase 2A subunit A2	T	A	NA	NA	NA
scaffold06446_257062	115.616	LG9	scaffold06446	257062	1.86	0.26	cassava4.1_016223m		C	G	SYNONYMOUS_CODING	cgC/cgG	R29
scaffold06801_157071	116.945	LG9	scaffold06801	157071	1.68	0.11	cassava4.1_000257m		A	C	NON_SYNONYMOUS_CODING	aTt/aGt	I1387S
scaffold06446_713578	117.701	LG9	scaffold06446	713578	1.54	0.14	cassava4.1_003645m	Ankyrin repeat family protein	C	T	NON_SYNONYMOUS_CODING	aGg/aAg	R538K
scaffold07762_375930	118.7	LG9	scaffold07762	375930	1.45	0.11	cassava4.1_017470m	embryo defective 1303	C	T	NA	NA	NA
scaffold07762_192630	124.699	LG9	scaffold07762	192630	0.72	0.22	cassava4.1_009901m	porphyromonas-type peptidyl-arginine deiminase family protein	A	T	NA	NA	NA
scaffold00080_264833	0	LG10	scaffold00080	264833	0.38	0.25	cassava4.1_009260m	S-adenosylmethionine synthetase 2	C	T	SYNONYMOUS_CODING	gtC/gtT	V79
scaffold11998_760864	5.478	LG10	scaffold11998	760864	0.5	0.66	NA	NA	A	T	NA	NA	NA
scaffold03581_888924	10.066	LG10	scaffold03581	888924	0.54	1.83	cassava4.1_018432m	ubiquitin-conjugating enzyme 28	T	C	NA	NA	NA
scaffold03581_547235	12.119	LG10	scaffold03581	547235	0.39	1.3	cassava4.1_026916m	Integrase-type DNA-binding superfamily protein	C	T	NON_SYNONYMOUS_CODING	Cgc/Tgc	R29C
scaffold03581_1086473	13.916	LG10	scaffold03581	1086473	0.42	1.1	cassava4.1_004898m	exocyst complex component sec10	C	A	NA	NA	NA
scaffold03581_786139	15.498	LG10	scaffold03581	786139	0.47	1.97	cassava4.1_007352m	UDP-Glycosyltransferase superfamily protein	G	A	SYNONYMOUS_CODING	Cta/Tta	L13
scaffold00080_301763	16.532	LG10	scaffold00080	301763	0.48	1.55	cassava4.1_019530m		G	A	NA	NA	NA
scaffold03581_713509	17.586	LG10	scaffold03581	713509	0.49	1.62	cassava4.1_002001m	P-loop containing nucleoside triphosphate hydrolases superfamily protein	A	G	NON_SYNONYMOUS_CODING	gAt/gGt	D95G
scaffold03581_473133	17.729	LG10	scaffold03581	473133	0.51	1.51	cassava4.1_013293m	myb domain protein 3	C	G	NON_SYNONYMOUS_CODING	Caa/Gaa	Q136E
scaffold03581_773684	18.559	LG10	scaffold03581	773684	0.43	1.25	cassava4.1_001521m	Glycosyl hydrolase superfamily protein	A	G	SYNONYMOUS_CODING	tcA/tcG	S849
scaffold03581_755398	18.747	LG10	scaffold03581	755398	0.48	1.26	cassava4.1_016979m	regulatory component of ABA receptor 1	A	C	NON_SYNONYMOUS_CODING	Aca/Cca	T121P
scaffold03581_608986	18.918	LG10	scaffold03581	608986	0.49	1.27	cassava4.1_028838m	Eukaryotic aspartyl protease family protein	T	C	SYNONYMOUS_CODING	ggT/ggC	G242
scaffold03581_457327	19.047	LG10	scaffold03581	457327	0.47	1.23	cassava4.1_002338m	Transducin/WD40 repeat-like superfamily protein	T	G	NON_SYNONYMOUS_CODING	Tca/Gca	S590A
scaffold03581_697553	19.066	LG10	scaffold03581	697553	0.47	1.24	cassava4.1_010272m	Plant protein 1589 of unknown function	A	C	NA	NA	NA
scaffold03581_841533	19.299	LG10	scaffold03581	841533	0.44	1.06	cassava4.1_010656m	adenine nucleotide transporter 1	G	A	NA	NA	NA
scaffold03581_1026493	19.552	LG10	scaffold03581	1026493	0.47	1.25	cassava4.1_016298m	RING/U-box superfamily protein	G	A	SYNONYMOUS_CODING	ccC/ccT	P9
scaffold03581_1056611	19.854	LG10	scaffold03581	1056611	0.47	1.28	cassava4.1_010608m	Phosphoenolpyruvate carboxylase family protein	A	C	NON_SYNONYMOUS_CODING	aAc/aCc	N44T
scaffold03581_1151859	20.225	LG10	scaffold03581	1151859	0.72	1.3	cassava4.1_027141m	NAD(P)-binding Rossmann-fold superfamily protein	A	G	NON_SYNONYMOUS_CODING	Atg/Gtg	M501V
scaffold03581_1193199	20.296	LG10	scaffold03581	1193199	0.72	1.3	cassava4.1_010768m	WRKY family transcription factor	A	G	NA	NA	NA
scaffold03581_1390963	20.538	LG10	scaffold03581	1390963	0.8	1.5	cassava4.1_005826m	Major facilitator superfamily protein	A	T	NA	NA	NA
scaffold03581_1408130	20.833	LG10	scaffold03581	1408130	1.25	1.9	cassava4.1_005163m	SIGNAL PEPTIDE PEPTIDASE-LIKE 4	C	T	NA	NA	NA
scaffold00080_408412	20.859	LG10	scaffold00080	408412	0.91	1.62	cassava4.1_004987m	Flavin containing amine oxidoreductase family	C	T	NON_SYNONYMOUS_CODING	aGg/aAg	R461K
scaffold00080_494465	22.207	LG10	scaffold00080	494465	0.49	1.5	cassava4.1_015858m	germin-like protein 10	G	A	NON_SYNONYMOUS_CODING	aGc/aAc	S69N
scaffold03581_1427516	22.703	LG10	scaffold03581	1427516	0.47	1.37	NA	NA	T	C	NA	NA	NA
scaffold03581_1577586	23.574	LG10	scaffold03581	1577586	1.22	1.74	cassava4.1_011226m	AT hook motif DNA-binding family protein	A	G	SYNONYMOUS_CODING	cgA/cgG	R130
scaffold08265_3858862	24.977	LG10	scaffold08265	3858862	2.14	1.55	NA	NA	T	C	NA	NA	NA
scaffold08265_3249085	25.948	LG10	scaffold08265	3249085	2.39	1.59	cassava4.1_017991m	Adenine nucleotide alpha hydrolases-like superfamily protein	T	C	NA	NA	NA
scaffold08265_4447132	26.889	LG10	scaffold08265	4447132	2.8	1.74	cassava4.1_014479m	plant VAP homolog 12	T	A	SYNONYMOUS_CODING	gtT/gtA	V131
scaffold08265_3992496	27.491	LG10	scaffold08265	3992496	2.67	2.11	cassava4.1_028767m	Proteasome component (PCI) domain protein	T	G	NA	NA	NA
scaffold11998_1093977	28.418	LG10	scaffold11998	1093977	2.76	2.27	cassava4.1_005346m	F-box/RNI-like superfamily protein	T	C	NA	NA	NA
scaffold11998_1082595	28.705	LG10	scaffold11998	1082595	2.8	2.1	cassava4.1_034280m	Plant protein of unknown function (DUF868)	A	G	NON_SYNONYMOUS_CODING	Att/Gtt	I143V
scaffold11998_1560696	28.887	LG10	scaffold11998	1560696	3.21	1.91	cassava4.1_029149m	Leucine-rich repeat (LRR) family protein	C	G	SYNONYMOUS_CODING	gtC/gtG	V241
scaffold11998_1607990	28.887	LG10	scaffold11998	1607990	3.21	2.15	cassava4.1_007067m	Ankyrin repeat family protein	T	G	NON_SYNONYMOUS_CODING	Ttt/Gtt	F247V
scaffold08265_3104658	28.889	LG10	scaffold08265	3104658	3.21	2.15	cassava4.1_002112m	high affinity K+ transporter 5	T	A	SYNONYMOUS_CODING	ggA/ggT	G719
scaffold08265_3228766	28.998	LG10	scaffold08265	3228766	2.92	2.65	cassava4.1_000205m	multidrug resistance-associated protein 4	C	A	NON_SYNONYMOUS_CODING	Cat/Aat	H931N
scaffold08265_2947364	29.301	LG10	scaffold08265	2947364	2.7	2.05	cassava4.1_019434m	membrane-anchored ubiquitin-fold protein 6 precursor	T	C	NA	NA	NA
scaffold08265_3273923	29.608	LG10	scaffold08265	3273923	2.76	2.22	cassava4.1_012857m	RNA-binding (RRM/RBD/RNP motifs) family protein	T	C	NA	NA	NA
scaffold11998_1720555	30.403	LG10	scaffold11998	1720555	2.86	1.85	cassava4.1_014195m	C2H2 and C2HC zinc fingers superfamily protein	A	T	SYNONYMOUS_CODING	ccA/ccT	P139
scaffold11998_1356369	30.902	LG10	scaffold11998	1356369	2.61	1.95	cassava4.1_001414m	debranching enzyme 1	C	G	NA	NA	NA
scaffold11998_1571097	31.316	LG10	scaffold11998	1571097	2.8	1.24	cassava4.1_006390m	transducin family protein / WD-40 repeat family protein	A	G	NA	NA	NA
scaffold11998_1447790	32.999	LG10	scaffold11998	1447790	2.73	2.28	cassava4.1_034400m	BSD domain-containing protein	A	G	SYNONYMOUS_CODING	tcT/tcC	S386
scaffold11998_1259900	33.756	LG10	scaffold11998	1259900	3.18	2.34	cassava4.1_021782m	TRICHOME BIREFRINGENCE-LIKE 11	A	G	SYNONYMOUS_CODING	aaT/aaC	N130
scaffold11998_1272118	33.775	LG10	scaffold11998	1272118	3.13	2.31	cassava4.1_007945m	Eukaryotic aspartyl protease family protein	A	T	NON_SYNONYMOUS_CODING	gAt/gTt	D34V
scaffold11998_1237211	35.209	LG10	scaffold11998	1237211	2.74	1.97	cassava4.1_007997m	SecY protein transport family protein	A	G	NA	NA	NA
scaffold11998_1014354	35.513	LG10	scaffold11998	1014354	2.67	1.9	cassava4.1_002380m	methylcrotonyl-CoA carboxylase alpha chain, mitochondrial / 3-methylcrotonyl-CoA carboxylase 1 (MCCA)	G	A	SYNONYMOUS_CODING	aaC/aaT	N579
scaffold11998_1165863	36.373	LG10	scaffold11998	1165863	2.95	1.81	cassava4.1_015929m	cyclin p1;1	T	C	NON_SYNONYMOUS_CODING	Aca/Gca	T171A
scaffold11998_807521	37.266	LG10	scaffold11998	807521	2.82	1.52	cassava4.1_000107m	kinase interacting (KIP1-like) family protein	T	C	NON_SYNONYMOUS_CODING	atA/atG	I1423M
scaffold11998_731930	38.327	LG10	scaffold11998	731930	2.81	1.35	cassava4.1_001396m	ETO1-like 1	G	A	NA	NA	NA
scaffold11998_746389	38.876	LG10	scaffold11998	746389	2.77	1.23	NA	NA	A	G	NA	NA	NA
scaffold11998_694247	39.632	LG10	scaffold11998	694247	2.52	0.84	cassava4.1_007413m	indeterminate(ID)-domain 12	G	A	SYNONYMOUS_CODING	tgC/tgT	C147
scaffold11998_1141302	39.719	LG10	scaffold11998	1141302	2.49	1.41	cassava4.1_009449m	PATATIN-like protein 9	C	T	NA	NA	NA
scaffold11998_901893	44.851	LG10	scaffold11998	901893	2.6	1.71	cassava4.1_008042m	Transducin/WD40 repeat-like superfamily protein	A	G	NA	NA	NA
scaffold04209_355192	48.729	LG10	scaffold04209	355192	2.19	1.27	cassava4.1_034348m	DEAD/DEAH box helicase, putative	A	G	SYNONYMOUS_CODING	aaT/aaC	N175
scaffold01497_40437	51.997	LG10	scaffold01497	40437	0.96	1.08	cassava4.1_001604m	HOPZ-ACTIVATED RESISTANCE 1	T	C	SYNONYMOUS_CODING	atT/atC	I292
scaffold04209_149518	53.848	LG10	scaffold04209	149518	0.81	0.57	cassava4.1_033864m	Tetratricopeptide repeat (TPR)-like superfamily protein	A	G	NON_SYNONYMOUS_CODING	Atg/Gtg	M334V
scaffold04233_389343	53.896	LG10	scaffold04233	389343	0.79	0.56	cassava4.1_034352m	RING/U-box superfamily protein	A	G	SYNONYMOUS_CODING	ggA/ggG	G125
scaffold04233_353298	54.467	LG10	scaffold04233	353298	0.68	0.64	cassava4.1_018029m	cAMP-regulated phosphoprotein 19-related protein	C	T	NA	NA	NA
scaffold04233_273486	54.81	LG10	scaffold04233	273486	0.59	0.52	cassava4.1_004330m	fucosyltransferase 1	A	G	NON_SYNONYMOUS_CODING	Acc/Gcc	T45A
scaffold03834_91572	55.41	LG10	scaffold03834	91572	0.6	0.81	cassava4.1_034402m	Protein of unknown function (DUF1666)	T	C	NON_SYNONYMOUS_CODING	aTg/aCg	M317T
scaffold04233_182289	55.991	LG10	scaffold04233	182289	0.67	0.83	cassava4.1_016929m		G	C	NON_SYNONYMOUS_CODING	tgG/tgC	W108C
scaffold04233_160100	56.471	LG10	scaffold04233	160100	0.67	0.8	cassava4.1_019219m	Early-responsive to dehydration stress protein (ERD4)	T	C	NA	NA	NA
scaffold03834_201691	57.759	LG10	scaffold03834	201691	0.39	0.62	cassava4.1_027347m	TCP family transcription factor	T	C	NON_SYNONYMOUS_CODING	Tgt/Cgt	C154R
scaffold03834_340691	58.676	LG10	scaffold03834	340691	0.35	0.7	NA	NA	G	T	NA	NA	NA
scaffold03834_171006	60.133	LG10	scaffold03834	171006	0.36	0.54	cassava4.1_014247m	Haloacid dehalogenase-like hydrolase (HAD) superfamily protein	C	T	NA	NA	NA
scaffold03774_136859	61.408	LG10	scaffold03774	136859	0.69	1.01	cassava4.1_013118m	xyloglucan endotransglycosylase 6	T	G	NA	NA	NA
scaffold01895_164488	69.711	LG10	scaffold01895	164488	1.13	2.62	cassava4.1_028356m	glutamate receptor 3.3	T	A	NON_SYNONYMOUS_CODING	gAc/gTc	D74V
scaffold08376_29757	69.925	LG10	scaffold08376	29757	1.11	2.59	cassava4.1_027289m	Plant regulator RWP-RK family protein	A	T	NA	NA	NA
scaffold07575_154426	72.889	LG10	scaffold07575	154426	1.25	2.95	cassava4.1_006547m	Pseudouridine synthase/archaeosine transglycosylase-like family protein	T	C	NON_SYNONYMOUS_CODING	gTa/gCa	V83A
scaffold07575_243676	73.925	LG10	scaffold07575	243676	1.26	2.94	cassava4.1_015468m	DNA-directed RNA polymerases	T	C	NA	NA	NA
scaffold07575_135532	80.058	LG10	scaffold07575	135532	1.11	1.68	cassava4.1_000546m	5\'-3\' exoribonuclease 3	G	A	NA	NA	NA
scaffold05162_319603	83.385	LG10	scaffold05162	319603	4.33	2.62	cassava4.1_009706m	Peptidase S24/S26A/S26B/S26C family protein	G	A	SYNONYMOUS_CODING	caG/caA	Q47
scaffold06683_203558	85.903	LG10	scaffold06683	203558	3.92	5.25	cassava4.1_008650m	Protein of unknown function (DUF616)	T	A	NA	NA	NA
scaffold06683_366154	86.492	LG10	scaffold06683	366154	3.53	4.72	cassava4.1_014116m	peroxin 11A	A	G	NON_SYNONYMOUS_CODING	aAt/aGt	N176S
scaffold06683_278071	87.287	LG10	scaffold06683	278071	4.01	3.96	cassava4.1_024286m	lysophosphatidyl acyltransferase 4	A	T	SYNONYMOUS_CODING	ccA/ccT	P257
scaffold05162_332387	87.66	LG10	scaffold05162	332387	4.08	3.71	cassava4.1_029978m		A	G	SYNONYMOUS_CODING	aaA/aaG	K338
scaffold05162_354212	88.044	LG10	scaffold05162	354212	4.02	3.72	cassava4.1_009293m	Serine protease inhibitor (SERPIN) family protein	C	T	SYNONYMOUS_CODING	ttC/ttT	F211
scaffold06683_256706	88.363	LG10	scaffold06683	256706	3.97	2.84	cassava4.1_030032m	Nucleotide-diphospho-sugar transferases superfamily protein	G	C	SYNONYMOUS_CODING	cgC/cgG	R116
scaffold02259_58928	89.683	LG10	scaffold02259	58928	3.16	1.69	cassava4.1_016143m	Protein of unknown function (DUF3223)	T	C	NA	NA	NA
scaffold05162_478845	91.255	LG10	scaffold05162	478845	2.24	1.09	cassava4.1_024292m	Protein of unknown function, DUF547	T	G	NON_SYNONYMOUS_CODING	aAa/aCa	K376T
scaffold05162_503299	92.612	LG10	scaffold05162	503299	2.55	1.1	cassava4.1_031984m	uroporphyrinogen-III synthase family protein	G	A	NA	NA	NA
scaffold05162_792915	93.333	LG10	scaffold05162	792915	2.92	1.18	cassava4.1_020236m	Calcium-binding EF-hand family protein	A	G	NON_SYNONYMOUS_CODING	Aag/Gag	K4E
scaffold05162_610137	94.626	LG10	scaffold05162	610137	2.7	1.05	cassava4.1_012293m	Mov34/MPN/PAD-1 family protein	G	C	NA	NA	NA
scaffold00492_144565	95.31	LG10	scaffold00492	144565	2.65	1.08	cassava4.1_029411m	Serine/threonine-protein kinase WNK (With No Lysine)-related	A	T	NA	NA	NA
scaffold02259_41015	95.702	LG10	scaffold02259	41015	2.67	1.24	cassava4.1_005455m	Protein kinase family protein	A	G	NA	NA	NA
scaffold05162_694338	96.291	LG10	scaffold05162	694338	3.07	1.46	cassava4.1_008119m	Protein phosphatase 2C family protein	A	T	NA	NA	NA
scaffold02259_80416	96.428	LG10	scaffold02259	80416	3.08	1.54	cassava4.1_010216m	abscisic acid responsive elements-binding factor 2	G	A	NON_SYNONYMOUS_CODING	aGt/aAt	S127N
scaffold02259_94270	97.305	LG10	scaffold02259	94270	3.03	1.63	cassava4.1_004142m	Remorin family protein	C	G	NA	NA	NA
scaffold00492_191307	98.136	LG10	scaffold00492	191307	3.03	1.74	cassava4.1_000766m	P-loop containing nucleoside triphosphate hydrolases superfamily protein	T	C	SYNONYMOUS_CODING	tcA/tcG	S1016
scaffold00492_85323	98.869	LG10	scaffold00492	85323	2.9	1.21	cassava4.1_004039m	D-3-phosphoglycerate dehydrogenase	T	C	NON_SYNONYMOUS_CODING	Tca/Cca	S13P
scaffold04260_248714	100.572	LG10	scaffold04260	248714	2.77	1.85	cassava4.1_000978m	Leucine-rich receptor-like protein kinase family protein	C	A	SYNONYMOUS_CODING	acC/acA	T705
scaffold09127_57358	100.707	LG10	scaffold09127	57358	2.86	1.99	cassava4.1_002727m	Cellulose-synthase-like C12	T	A	NA	NA	NA
scaffold04260_173514	101.717	LG10	scaffold04260	173514	3.15	2.36	cassava4.1_008594m	Nucleotide-diphospho-sugar transferases superfamily protein	G	A	NON_SYNONYMOUS_CODING	Cgc/Tgc	R341C
scaffold04260_325670	105.356	LG10	scaffold04260	325670	3.07	2.11	cassava4.1_010434m	Inositol 1,3,4-trisphosphate 5/6-kinase family protein	T	G	SYNONYMOUS_CODING	cgT/cgG	R266
scaffold04260_302603	106.694	LG10	scaffold04260	302603	4	2.5	cassava4.1_006500m	amino acid permease 6	T	C	SYNONYMOUS_CODING	taT/taC	Y395
scaffold02895_430017	107.482	LG10	scaffold02895	430017	3.21	2.2	cassava4.1_000006m	ubiquitin-protein ligase 2	G	A	SYNONYMOUS_CODING	gtC/gtT	V3245
scaffold02895_64885	109.791	LG10	scaffold02895	64885	2.11	1.94	cassava4.1_003249m	YELLOW STRIPE like 3	C	A	SYNONYMOUS_CODING	acC/acA	T99
scaffold04209_691367	110.981	LG10	scaffold04209	691367	1.77	1.55	cassava4.1_017016m	calmodulin 5	T	A	NA	NA	NA
scaffold02895_42586	111.731	LG10	scaffold02895	42586	1.87	2.16	cassava4.1_004999m	Ypt/Rab-GAP domain of gyp1p superfamily protein	T	C	SYNONYMOUS_CODING	cgT/cgC	R288
scaffold04209_526993	111.788	LG10	scaffold04209	526993	1.86	2.21	cassava4.1_000887m	Leucine-rich receptor-like protein kinase family protein	G	A	NON_SYNONYMOUS_CODING	Gag/Aag	E391K
scaffold02960_567149	112.579	LG10	scaffold02960	567149	1.63	2.6	NA	NA	T	C	NA	NA	NA
scaffold04209_594600	113.726	LG10	scaffold04209	594600	1.68	2.64	cassava4.1_001267m	LA RNA-binding protein	T	G	NON_SYNONYMOUS_CODING	Ttg/Gtg	L2V
scaffold02960_536253	114.109	LG10	scaffold02960	536253	1.68	2.68	cassava4.1_027548m	Insulinase (Peptidase family M16) family protein	A	T	NA	NA	NA
scaffold02960_455333	114.573	LG10	scaffold02960	455333	1.65	2.11	cassava4.1_002233m	Sec23/Sec24 protein transport family protein	A	G	SYNONYMOUS_CODING	ctT/ctC	L36
scaffold02960_268293	115.126	LG10	scaffold02960	268293	1.68	2.55	cassava4.1_009165m	pseudouridine synthase family protein	G	A	SYNONYMOUS_CODING	gaC/gaT	D67
scaffold04209_550718	115.467	LG10	scaffold04209	550718	1.48	2.33	cassava4.1_007114m	Transmembrane amino acid transporter family protein	T	C	NON_SYNONYMOUS_CODING	aAg/aGg	K452R
scaffold02960_318699	115.684	LG10	scaffold02960	318699	1.41	1.92	cassava4.1_006248m	plectin-related	G	A	SYNONYMOUS_CODING	tcG/tcA	S28
scaffold02960_168905	116.11	LG10	scaffold02960	168905	1.3	1.64	cassava4.1_033817m	AMP-dependent synthetase and ligase family protein	G	A	NON_SYNONYMOUS_CODING	Cac/Tac	H79Y
scaffold02960_210923	116.319	LG10	scaffold02960	210923	1.25	1.87	cassava4.1_019799m	AMP-dependent synthetase and ligase family protein	A	C	NA	NA	NA
scaffold02960_133103	116.55	LG10	scaffold02960	133103	1.1	1.54	cassava4.1_032993m	chloroplast sulfur E	T	C	NON_SYNONYMOUS_CODING	Att/Gtt	I255V
scaffold02960_333103	116.937	LG10	scaffold02960	333103	1.64	1.47	cassava4.1_007650m	beta-6 tubulin	A	C	NA	NA	NA
scaffold02960_401556	117.594	LG10	scaffold02960	401556	1.49	1.62	cassava4.1_016903m	Tic22-like family protein	G	A	SYNONYMOUS_CODING	ccC/ccT	P84
scaffold02960_149746	118.474	LG10	scaffold02960	149746	1.46	1.56	cassava4.1_012739m	Putative methyltransferase family protein	C	A	NA	NA	NA
scaffold04209_627002	124.503	LG10	scaffold04209	627002	1.36	1.33	cassava4.1_011670m	SPFH/Band 7/PHB domain-containing membrane-associated protein family	T	G	NON_SYNONYMOUS_CODING	cTc/cGc	L19R
scaffold02960_347957	131.17	LG10	scaffold02960	347957	0.11	0.42	cassava4.1_007212m	transferases;nucleotidyltransferases	G	A	NA	NA	NA
scaffold10963_791970	0	LG11	scaffold10963	791970	0.12	0.08	cassava4.1_002887m	evolutionarily conserved C-terminal region 2	A	T	NA	NA	NA
scaffold03115_95670	3.005	LG11	scaffold03115	95670	0.4	0.17	cassava4.1_001509m	Leucine-rich repeat transmembrane protein kinase	G	A	NA	NA	NA
scaffold10963_756166	4.628	LG11	scaffold10963	756166	0.66	0.15	cassava4.1_024158m	Ribosomal L27e protein family	C	A	SYNONYMOUS_CODING	Cgg/Agg	R127
scaffold10963_601013	4.756	LG11	scaffold10963	601013	0.68	0.16	NA	NA	A	G	NA	NA	NA
scaffold03115_131774	5.342	LG11	scaffold03115	131774	0.58	0.22	cassava4.1_014443m		T	C	NA	NA	NA
scaffold10963_743099	5.836	LG11	scaffold10963	743099	0.29	0.37	cassava4.1_008481m	arginine/serine-rich 45	T	C	NON_SYNONYMOUS_CODING	cTa/cCa	L221P
scaffold03115_285211	6.979	LG11	scaffold03115	285211	0.47	0.1	cassava4.1_008220m	glyceraldehyde-3-phosphate dehydrogenase of plastid 2	A	G	NA	NA	NA
scaffold03115_163546	8.413	LG11	scaffold03115	163546	0.37	0.28	cassava4.1_009845m	mercaptopyruvate sulfurtransferase 1	C	G	NA	NA	NA
scaffold03115_233248	9.949	LG11	scaffold03115	233248	0.5	0.16	cassava4.1_001429m	Protein kinase superfamily protein with octicosapeptide/Phox/Bem1p domain	C	T	NON_SYNONYMOUS_CODING	aCg/aTg	T674M
scaffold10963_570755	10.231	LG11	scaffold10963	570755	0.26	0.08	cassava4.1_004424m	ETHYLENE-INSENSITIVE3-like 3	T	C	NON_SYNONYMOUS_CODING	Aga/Gga	R463G
scaffold03115_81990	11.29	LG11	scaffold03115	81990	0.01	0.23	cassava4.1_001407m	Leucine-rich repeat transmembrane protein kinase	T	A	NON_SYNONYMOUS_CODING	Acc/Tcc	T872S
scaffold10963_279445	11.958	LG11	scaffold10963	279445	0.02	0.19	cassava4.1_021669m	RNA-binding (RRM/RBD/RNP motifs) family protein	C	A	SYNONYMOUS_CODING	ccG/ccT	P104
scaffold10963_292919	11.995	LG11	scaffold10963	292919	0.03	0.18	cassava4.1_003076m	ARM repeat superfamily protein	C	A	NON_SYNONYMOUS_CODING	Gcg/Tcg	A132S
scaffold10963_533713	13.372	LG11	scaffold10963	533713	0.34	0.08	NA	NA	A	G	NA	NA	NA
scaffold06089_295345	14.356	LG11	scaffold06089	295345	0.18	0.11	cassava4.1_012983m	plastid division1	C	A	SYNONYMOUS_CODING	ggC/ggA	G10
scaffold03115_143877	15.537	LG11	scaffold03115	143877	0.04	0.1	cassava4.1_011897m	myb domain protein 63	C	A	NON_SYNONYMOUS_CODING	aaC/aaA	N193K
scaffold06089_150556	16.111	LG11	scaffold06089	150556	0.01	0.08	cassava4.1_010060m	highly ABA-induced PP2C gene 3	C	A	SYNONYMOUS_CODING	ggC/ggA	G126
scaffold10963_687840	16.285	LG11	scaffold10963	687840	0.02	0.07	cassava4.1_032771m	SNARE-associated protein-related	G	A	STOP_GAINED	Caa/Taa	Q50*
scaffold06089_528321	17.465	LG11	scaffold06089	528321	0.43	0.42	cassava4.1_018848m	Heavy metal transport/detoxification superfamily protein	A	C	NA	NA	NA
scaffold06089_458789	18.163	LG11	scaffold06089	458789	0.17	0.25	cassava4.1_020916m		G	A	SYNONYMOUS_CODING	ccG/ccA	P256
scaffold04953_57348	19.419	LG11	scaffold04953	57348	0.44	0.18	cassava4.1_009083m	HXXXD-type acyl-transferase family protein	A	G	NON_SYNONYMOUS_CODING	Aag/Gag	K26E
scaffold10963_251784	20.38	LG11	scaffold10963	251784	0.63	0.13	cassava4.1_005177m	calmodulin-domain protein kinase 7	T	G	NA	NA	NA
scaffold10963_212321	21.007	LG11	scaffold10963	212321	0.68	0.2	cassava4.1_009169m	Protein of unknown function (DUF3411)	C	T	NA	NA	NA
scaffold10963_237510	21.422	LG11	scaffold10963	237510	0.63	0.17	cassava4.1_013918m	Ribosomal protein S5 family protein	A	T	NA	NA	NA
scaffold12794_268189	21.424	LG11	scaffold12794	268189	0.63	0.17	cassava4.1_009970m	alpha/beta-Hydrolases superfamily protein	A	T	NA	NA	NA
scaffold06089_505287	22.26	LG11	scaffold06089	505287	0.03	0.24	cassava4.1_003879m	Tic22-like family protein	G	A	SYNONYMOUS_CODING	gcC/gcT	A81
scaffold11425_595934	23.459	LG11	scaffold11425	595934	0.1	0.13	NA	NA	A	G	NA	NA	NA
scaffold11425_412794	24.294	LG11	scaffold11425	412794	0.12	0.16	cassava4.1_028926m	Protein of unknown function (DUF2930)	C	A	NA	NA	NA
scaffold11425_440930	24.647	LG11	scaffold11425	440930	0.06	0.21	cassava4.1_009949m	arginine/serine-rich splicing factor 35	C	T	NON_SYNONYMOUS_CODING	cGt/cAt	R267H
scaffold11425_279920	25.734	LG11	scaffold11425	279920	0.02	0.2	cassava4.1_011977m	membrane-associated progesterone binding protein 3	G	C	NA	NA	NA
scaffold06089_486332	26.355	LG11	scaffold06089	486332	0.02	0.18	cassava4.1_017840m	NADH-ubiquinone oxidoreductase-related	T	C	NON_SYNONYMOUS_CODING	cAg/cGg	Q160R
scaffold11425_210536	26.526	LG11	scaffold11425	210536	0.03	0.18	cassava4.1_030403m	Myosin heavy chain-related protein	G	C	NON_SYNONYMOUS_CODING	ttC/ttG	F751L
scaffold01127_327871	28.004	LG11	scaffold01127	327871	0.45	0.08	NA	NA	A	G	NA	NA	NA
scaffold04953_112528	29.168	LG11	scaffold04953	112528	0.27	0.37	cassava4.1_003099m	Protein kinase superfamily protein	A	C	NA	NA	NA
scaffold01127_376367	30.293	LG11	scaffold01127	376367	0.1	0.1	cassava4.1_004289m	RPM1 interacting protein 2	A	G	SYNONYMOUS_CODING	ctA/ctG	L193
scaffold12794_156107	31.008	LG11	scaffold12794	156107	0.66	0.39	cassava4.1_006776m	Zinc finger C-x8-C-x5-C-x3-H type family protein	A	G	SYNONYMOUS_CODING	aaT/aaC	N118
scaffold01127_217416	31.998	LG11	scaffold01127	217416	0.18	0.19	cassava4.1_027990m	Uncharacterised conserved protein (UCP012943)	T	A	NA	NA	NA
scaffold01127_360252	32.554	LG11	scaffold01127	360252	0.33	0.71	cassava4.1_005548m	phosphate starvation-induced gene 3	G	A	NON_SYNONYMOUS_CODING	Gag/Aag	E289K
scaffold01127_154904	32.884	LG11	scaffold01127	154904	0.38	0.71	cassava4.1_013955m	HAD superfamily, subfamily IIIB acid phosphatase	G	C	NON_SYNONYMOUS_CODING	Cat/Gat	H80D
scaffold01127_288366	33.437	LG11	scaffold01127	288366	0.09	0.58	cassava4.1_006314m	RNI-like superfamily protein	T	A	SYNONYMOUS_CODING	acT/acA	T330
scaffold01127_179937	33.824	LG11	scaffold01127	179937	0.19	0.61	NA	NA	T	A	NA	NA	NA
scaffold01701_767873	34.478	LG11	scaffold01701	767873	0.09	0.26	cassava4.1_003370m	FRIGIDA-like protein	G	T	SYNONYMOUS_CODING	ggG/ggT	G541
scaffold01701_672763	34.63	LG11	scaffold01701	672763	0.1	0.3	NA	NA	C	T	NA	NA	NA
scaffold01127_53297	34.695	LG11	scaffold01127	53297	0.1	0.33	cassava4.1_013156m		T	G	SYNONYMOUS_CODING	tcA/tcC	S193
scaffold01701_640279	35.042	LG11	scaffold01701	640279	0.19	0.44	cassava4.1_005924m	DCD (Development and Cell Death) domain protein	G	T	NON_SYNONYMOUS_CODING	Gct/Tct	A363S
scaffold01701_509414	35.482	LG11	scaffold01701	509414	0.21	0.28	cassava4.1_001229m	CLPC homologue 1	T	C	NA	NA	NA
scaffold01701_297496	36.004	LG11	scaffold01701	297496	0.22	0.67	cassava4.1_019465m	Ubiquitin family protein	A	T	NA	NA	NA
scaffold01701_610347	36.197	LG11	scaffold01701	610347	0.15	0.64	cassava4.1_001165m	MEI2-like protein 1	G	A	SYNONYMOUS_CODING	caG/caA	Q479
scaffold01701_250417	36.878	LG11	scaffold01701	250417	0.23	0.62	cassava4.1_004604m	SWITCH/sucrose nonfermenting 3A	T	C	NA	NA	NA
scaffold04953_158339	37.072	LG11	scaffold04953	158339	0.12	0.43	cassava4.1_013295m	cyclopropyl isomerase	G	A	STOP_GAINED	tgG/tgA	W87*
scaffold12794_186127	37.63	LG11	scaffold12794	186127	0.05	0.46	cassava4.1_003312m	tetratricopeptide repeat (TPR)-containing protein	G	A	NA	NA	NA
scaffold04953_38757	37.716	LG11	scaffold04953	38757	0.06	0.44	cassava4.1_034236m	HXXXD-type acyl-transferase family protein	C	T	NON_SYNONYMOUS_CODING	gCt/gTt	A33V
scaffold04953_67955	38.132	LG11	scaffold04953	67955	0.06	0.29	cassava4.1_011366m	glyceraldehyde-3-phosphate dehydrogenase C subunit 1	A	T	NA	NA	NA
scaffold01701_190461	38.417	LG11	scaffold01701	190461	0.11	0.22	cassava4.1_011876m	SUMO-activating enzyme 1A	C	T	NA	NA	NA
scaffold01701_417032	38.73	LG11	scaffold01701	417032	0.11	0.47	cassava4.1_002763m		G	T	NA	NA	NA
scaffold01701_52990	38.869	LG11	scaffold01701	52990	0.12	0.58	cassava4.1_008118m	NAD(P)-binding Rossmann-fold superfamily protein	A	C	NA	NA	NA
scaffold12794_44913	39.063	LG11	scaffold12794	44913	0.09	0.41	cassava4.1_004666m	radical SAM domain-containing protein / GCN5-related N-acetyltransferase (GNAT) family protein	A	T	NA	NA	NA
scaffold01701_271801	39.265	LG11	scaffold01701	271801	0.1	0.28	cassava4.1_004266m	DEK domain-containing chromatin associated protein	C	T	SYNONYMOUS_CODING	agC/agT	S471
scaffold01701_373159	39.369	LG11	scaffold01701	373159	0.03	0.31	cassava4.1_004401m	Protein kinase superfamily protein	G	T	SYNONYMOUS_CODING	ccC/ccA	P261
scaffold04953_176548	39.653	LG11	scaffold04953	176548	0.05	0.47	cassava4.1_000407m	AAA-type ATPase family protein	G	A	NA	NA	NA
scaffold04953_260253	40.076	LG11	scaffold04953	260253	0.06	0.58	cassava4.1_008188m	SNF1-related protein kinase regulatory subunit gamma 1	G	T	SYNONYMOUS_CODING	ccG/ccT	P11
scaffold01701_440712	40.091	LG11	scaffold01701	440712	0.06	0.57	cassava4.1_006401m	long chain base2	G	T	NA	NA	NA
scaffold12794_597834	41.408	LG11	scaffold12794	597834	0.69	0.47	cassava4.1_028044m	FKBP12 interacting protein 37	T	A	STOP_GAINED	Aag/Tag	K45*
scaffold12794_397978	41.636	LG11	scaffold12794	397978	0.79	0.6	cassava4.1_002760m	Tetratricopeptide repeat (TPR)-like superfamily protein	T	G	NON_SYNONYMOUS_CODING	atT/atG	I460M
scaffold12794_431306	41.637	LG11	scaffold12794	431306	0.79	0.6	cassava4.1_007587m	plant intracellular ras group-related LRR 9	C	G	NON_SYNONYMOUS_CODING	caG/caC	Q299H
scaffold12794_677858	42.534	LG11	scaffold12794	677858	0.68	0.76	cassava4.1_000340m	modifier of snc1	A	C	NON_SYNONYMOUS_CODING	gaA/gaC	E401D
scaffold12794_765211	42.735	LG11	scaffold12794	765211	0.69	1.41	cassava4.1_009355m	Glucose-6-phosphate/phosphate translocator-related	A	T	NA	NA	NA
scaffold12794_495885	42.857	LG11	scaffold12794	495885	0.78	1.51	cassava4.1_003527m	P-loop containing nucleoside triphosphate hydrolases superfamily protein	G	T	NA	NA	NA
scaffold12794_978802	43.604	LG11	scaffold12794	978802	1.65	2.4	cassava4.1_009736m	Protein kinase superfamily protein	T	G	NA	NA	NA
scaffold12794_733444	43.675	LG11	scaffold12794	733444	1.56	2.32	cassava4.1_000672m		A	G	NA	NA	NA
scaffold12794_924375	43.949	LG11	scaffold12794	924375	0.98	1.63	cassava4.1_002184m	Tetratricopeptide repeat (TPR)-like superfamily protein	G	A	NA	NA	NA
scaffold12794_620446	44.293	LG11	scaffold12794	620446	0.82	1.33	cassava4.1_000708m	Leucine-rich receptor-like protein kinase family protein	T	G	NON_SYNONYMOUS_CODING	gaT/gaG	D987E
scaffold12794_1106195	44.406	LG11	scaffold12794	1106195	0.84	1.2	cassava4.1_009833m	UDP-glucosyl transferase 74B1	T	G	NA	NA	NA
scaffold12794_640448	44.759	LG11	scaffold12794	640448	0.62	1.29	cassava4.1_008189m	Protein of Unknown Function (DUF239)	T	C	NA	NA	NA
scaffold12794_661855	45.14	LG11	scaffold12794	661855	0.92	1.61	cassava4.1_000367m	modifier of snc1	T	C	SYNONYMOUS_CODING	caT/caC	H941
scaffold12794_2150204	45.842	LG11	scaffold12794	2150204	0.58	1.23	NA	NA	C	T	NA	NA	NA
scaffold12794_1253737	46.068	LG11	scaffold12794	1253737	0.72	1.26	cassava4.1_004074m	alpha/beta-Hydrolases superfamily protein	G	T	NA	NA	NA
scaffold12794_1195696	46.534	LG11	scaffold12794	1195696	0.67	1.53	cassava4.1_008579m	ADP-glucose pyrophosphorylase family protein	T	C	NA	NA	NA
scaffold12794_1290113	46.824	LG11	scaffold12794	1290113	0.63	1.15	cassava4.1_002223m	plastid transcriptionally active 2	G	T	SYNONYMOUS_CODING	ccG/ccT	P173
scaffold12794_1027617	46.982	LG11	scaffold12794	1027617	0.64	1.24	cassava4.1_010855m	spermidine synthase 1	T	C	NA	NA	NA
scaffold12794_1087883	47.228	LG11	scaffold12794	1087883	0.57	1.32	cassava4.1_016685m		C	A	NON_SYNONYMOUS_CODING	aCc/aAc	T78N
scaffold12794_1880372	47.568	LG11	scaffold12794	1880372	0.55	1.7	cassava4.1_007172m	cycling DOF factor 3	C	G	NA	NA	NA
scaffold12794_1212720	47.701	LG11	scaffold12794	1212720	0.56	1.65	cassava4.1_015797m	response regulator 5	C	A	NA	NA	NA
scaffold12794_1765694	47.836	LG11	scaffold12794	1765694	0.58	1.43	cassava4.1_026433m	transcription regulators;zinc ion binding	C	T	SYNONYMOUS_CODING	gcG/gcA	A38
scaffold12794_1267868	48.074	LG11	scaffold12794	1267868	0.59	1.47	cassava4.1_003911m	ARM repeat superfamily protein	G	C	NON_SYNONYMOUS_CODING	ttG/ttC	L138F
scaffold12794_2041562	48.208	LG11	scaffold12794	2041562	0.41	1.11	cassava4.1_008557m	zinc finger (C3HC4-type RING finger) family protein	A	G	SYNONYMOUS_CODING	Tta/Cta	L202
scaffold12794_2118123	48.233	LG11	scaffold12794	2118123	0.45	1.14	cassava4.1_028673m	HNH endonuclease domain-containing protein	T	C	NA	NA	NA
scaffold12794_1677406	48.386	LG11	scaffold12794	1677406	0.56	1.26	cassava4.1_013963m	microtubule end binding protein EB1A	G	A	NON_SYNONYMOUS_CODING	Gtg/Atg	V166M
scaffold12794_2190666	48.686	LG11	scaffold12794	2190666	0.4	1.13	cassava4.1_004963m	glucuronidase 2	C	T	NA	NA	NA
scaffold12794_2025669	48.998	LG11	scaffold12794	2025669	0.34	1.32	NA	NA	C	T	NA	NA	NA
scaffold12794_1660447	49.361	LG11	scaffold12794	1660447	0.51	1.13	cassava4.1_001842m	RINT-1 / TIP-1 family	T	G	NON_SYNONYMOUS_CODING	Tat/Gat	Y625D
scaffold12794_2105510	49.627	LG11	scaffold12794	2105510	0.47	1.12	cassava4.1_002881m	Protein kinase superfamily protein	T	C	SYNONYMOUS_CODING	ccA/ccG	P651
scaffold12794_1865753	50.143	LG11	scaffold12794	1865753	0.68	0.86	cassava4.1_015563m	Protein of unknown function (DUF3223)	C	G	NA	NA	NA
scaffold06656_1091001	50.472	LG11	scaffold06656	1091001	0.62	0.91	NA	NA	T	A	NA	NA	NA
scaffold06656_1266767	50.683	LG11	scaffold06656	1266767	0.61	0.92	cassava4.1_000130m		C	T	SYNONYMOUS_CODING	ggC/ggT	G1198
scaffold06656_1231288	51.202	LG11	scaffold06656	1231288	0.68	1.18	cassava4.1_001300m	heat shock protein 101	C	T	NON_SYNONYMOUS_CODING	Gta/Ata	V446I
scaffold06656_808045	51.724	LG11	scaffold06656	808045	0.58	1.27	cassava4.1_012261m	endoplasmic reticulum-adenine nucleotide transporter 1	T	A	SYNONYMOUS_CODING	ggT/ggA	G46
scaffold06656_1068617	51.94	LG11	scaffold06656	1068617	0.58	1.41	cassava4.1_027245m	Presenilin-2	T	C	SYNONYMOUS_CODING	ccA/ccG	P306
scaffold06656_953612	52.05	LG11	scaffold06656	953612	0.58	1.44	cassava4.1_000172m	histone-lysine N-methyltransferases	G	A	SYNONYMOUS_CODING	gaG/gaA	E1513
scaffold06656_710340	52.328	LG11	scaffold06656	710340	0.58	1.39	cassava4.1_005624m	O-fucosyltransferase family protein	C	T	NA	NA	NA
scaffold06656_889552	52.594	LG11	scaffold06656	889552	0.49	1.31	cassava4.1_007427m	COBRA-like extracellular glycosyl-phosphatidyl inositol-anchored protein family	G	A	SYNONYMOUS_CODING	ttC/ttT	F379
scaffold06656_755977	52.878	LG11	scaffold06656	755977	0.71	1.11	cassava4.1_011733m	OBF binding protein 4	T	A	SYNONYMOUS_CODING	ggT/ggA	G282
scaffold06656_1104516	53.047	LG11	scaffold06656	1104516	0.7	0.71	cassava4.1_011870m	gamma subunit of Mt ATP synthase	A	C	NA	NA	NA
scaffold06656_642935	53.924	LG11	scaffold06656	642935	0.81	1.01	cassava4.1_011743m	BES1-interacting Myc-like protein 2	T	A	NA	NA	NA
scaffold06656_613815	54.311	LG11	scaffold06656	613815	0.77	0.99	cassava4.1_003355m	phosphoinositide 4-kinase gamma 7	C	T	NON_SYNONYMOUS_CODING	cGg/cAg	R456Q
scaffold06656_451350	55.364	LG11	scaffold06656	451350	0.68	0.78	cassava4.1_021499m	Adenosylmethionine decarboxylase family protein	G	A	NON_SYNONYMOUS_CODING	Ggg/Agg	G335R
scaffold06656_586532	55.809	LG11	scaffold06656	586532	0.65	0.69	cassava4.1_004676m	basic helix-loop-helix (bHLH) DNA-binding superfamily protein	C	T	SYNONYMOUS_CODING	atC/atT	I38
scaffold06656_576246	55.809	LG11	scaffold06656	576246	0.65	0.69	cassava4.1_021762m	WPP domain-interacting protein 2	C	T	SYNONYMOUS_CODING	gtG/gtA	V69
scaffold06656_283653	56.181	LG11	scaffold06656	283653	0.94	0.85	cassava4.1_008765m	alpha/beta-Hydrolases superfamily protein	C	A	NA	NA	NA
scaffold06656_134102	56.337	LG11	scaffold06656	134102	0.96	0.81	cassava4.1_000936m	Hydroxyproline-rich glycoprotein family protein	T	C	NON_SYNONYMOUS_CODING	gAt/gGt	D715G
scaffold06656_154429	56.972	LG11	scaffold06656	154429	0.97	0.71	NA	NA	C	T	NA	NA	NA
scaffold06005_33279	57.143	LG11	scaffold06005	33279	0.96	0.69	cassava4.1_011630m	Homocysteine S-methyltransferase family protein	A	G	NA	NA	NA
scaffold06656_434756	57.492	LG11	scaffold06656	434756	0.86	0.66	cassava4.1_010941m	Calcium-dependent phosphotriesterase superfamily protein	T	C	NON_SYNONYMOUS_CODING	Aat/Gat	N314D
scaffold06656_318848	57.826	LG11	scaffold06656	318848	0.76	0.84	cassava4.1_000282m	tRNA arginine adenosine deaminase	C	A	SYNONYMOUS_CODING	cgG/cgT	R1167
scaffold06656_74064	57.897	LG11	scaffold06656	74064	0.8	0.85	cassava4.1_013804m	NAD(P)-binding Rossmann-fold superfamily protein	G	A	NA	NA	NA
scaffold06005_248414	58.746	LG11	scaffold06005	248414	1.16	0.83	cassava4.1_009686m	Endosomal targeting BRO1-like domain-containing protein	C	T	NA	NA	NA
scaffold03604_425211	58.782	LG11	scaffold03604	425211	1.08	0.69	cassava4.1_010242m	Sec-independent periplasmic protein translocase	T	A	NA	NA	NA
scaffold06005_232171	58.869	LG11	scaffold06005	232171	0.9	0.41	cassava4.1_009102m	Transmembrane amino acid transporter family protein	T	G	NA	NA	NA
scaffold06005_72587	59.375	LG11	scaffold06005	72587	0.95	0.81	NA	NA	A	T	NA	NA	NA
scaffold03604_863045	59.636	LG11	scaffold03604	863045	1.45	1.01	cassava4.1_005326m	Cysteinyl-tRNA synthetase, class Ia family protein	G	T	SYNONYMOUS_CODING	Cga/Aga	R206
scaffold03604_570908	59.831	LG11	scaffold03604	570908	1.46	1.14	cassava4.1_015579m	Ubiquitin-like superfamily protein	C	T	NA	NA	NA
scaffold03604_648602	60.096	LG11	scaffold03604	648602	1.48	1.19	cassava4.1_009511m	Nucleotidylyl transferase superfamily protein	C	G	NA	NA	NA
scaffold03604_154186	60.387	LG11	scaffold03604	154186	1.49	1.06	cassava4.1_001419m	multidrug resistance-associated protein 2	A	G	NA	NA	NA
scaffold03604_141125	60.692	LG11	scaffold03604	141125	1.71	0.79	cassava4.1_001419m	multidrug resistance-associated protein 2	A	G	NA	NA	NA
scaffold05005_122481	60.737	LG11	scaffold05005	122481	1.57	0.79	cassava4.1_019942m		A	G	NA	NA	NA
scaffold03604_371448	60.838	LG11	scaffold03604	371448	1.15	0.65	cassava4.1_001472m	Endosomal targeting BRO1-like domain-containing protein	T	C	NON_SYNONYMOUS_CODING	atA/atG	I198M
scaffold09410_131598	61.309	LG11	scaffold09410	131598	0.84	0.75	cassava4.1_008154m	Core-2/I-branching beta-1,6-N-acetylglucosaminyltransferase family protein	A	G	SYNONYMOUS_CODING	gaA/gaG	E420
scaffold06656_690182	61.49	LG11	scaffold06656	690182	1.7	1.36	cassava4.1_030756m	RING/U-box protein	T	A	NA	NA	NA
scaffold03604_610386	61.838	LG11	scaffold03604	610386	1.37	1.18	cassava4.1_003366m	Octicosapeptide/Phox/Bem1p family protein	C	A	NON_SYNONYMOUS_CODING	aCc/aAc	T506N
scaffold05005_197945	62.307	LG11	scaffold05005	197945	1.38	1.11	cassava4.1_005064m	ENTH/ANTH/VHS superfamily protein	G	T	NA	NA	NA
scaffold05005_444424	62.764	LG11	scaffold05005	444424	1.39	1.41	cassava4.1_016213m	RING/U-box superfamily protein	T	G	NA	NA	NA
scaffold08359_2196774	62.988	LG11	scaffold08359	2196774	0.44	0.89	cassava4.1_016926m	Calcineurin-like metallo-phosphoesterase superfamily protein	A	G	SYNONYMOUS_CODING	tcA/tcG	S99
scaffold05005_155106	63.051	LG11	scaffold05005	155106	1.62	1.21	cassava4.1_013513m	SPOC domain / Transcription elongation factor S-II protein	G	A	NON_SYNONYMOUS_CODING	cGg/cAg	R36Q
scaffold05005_171659	63.327	LG11	scaffold05005	171659	1.6	1.11	cassava4.1_005747m	SPOC domain / Transcription elongation factor S-II protein	G	A	NON_SYNONYMOUS_CODING	Gaa/Aaa	E427K
scaffold06795_79063	63.609	LG11	scaffold06795	79063	1.4	0.79	cassava4.1_003438m	Ankyrin repeat family protein with DHHC zinc finger domain	C	T	NA	NA	NA
scaffold05005_330625	63.8	LG11	scaffold05005	330625	1.4	1.08	cassava4.1_006977m	Voltage-gated chloride channel family protein	C	T	NON_SYNONYMOUS_CODING	aGg/aAg	R452K
scaffold01723_75919	64.109	LG11	scaffold01723	75919	1.66	0.75	cassava4.1_011212m	KNOTTED1-like homeobox gene 3	A	G	NA	NA	NA
scaffold05005_404990	64.377	LG11	scaffold05005	404990	1.56	0.8	cassava4.1_006672m	purple acid phosphatase 26	C	T	NA	NA	NA
scaffold03604_253690	64.69	LG11	scaffold03604	253690	1.16	0.95	cassava4.1_029394m	Auxin efflux carrier family protein	G	A	NON_SYNONYMOUS_CODING	Gga/Aga	G118R
scaffold01106_102551	65.382	LG11	scaffold01106	102551	1.05	0.78	cassava4.1_005001m		G	C	NA	NA	NA
scaffold01106_186070	65.643	LG11	scaffold01106	186070	1.22	0.67	cassava4.1_025495m	flavin-dependent monooxygenase 1	T	C	SYNONYMOUS_CODING	ttA/ttG	L432
scaffold05005_386391	66.386	LG11	scaffold05005	386391	1.27	0.49	NA	NA	C	G	NA	NA	NA
scaffold03604_203052	67.048	LG11	scaffold03604	203052	0.96	0.67	cassava4.1_019060m	photosystem I subunit K	C	T	NA	NA	NA
scaffold09410_37784	67.643	LG11	scaffold09410	37784	1.53	0.76	cassava4.1_008901m	nudix hydrolase homolog 19	G	T	NON_SYNONYMOUS_CODING	agG/agT	R107S
scaffold03604_102511	68.248	LG11	scaffold03604	102511	0.85	0.53	cassava4.1_003143m	Protein of unknown function (DUF630 and DUF632)	A	G	NA	NA	NA
scaffold01723_47173	69.143	LG11	scaffold01723	47173	1.36	0.45	cassava4.1_005726m	RING/U-box superfamily protein	G	C	NA	NA	NA
scaffold06005_115612	70.771	LG11	scaffold06005	115612	0.42	0.07	cassava4.1_009388m	Rad23 UV excision repair protein family	C	A	NON_SYNONYMOUS_CODING	gCt/gAt	A124D
scaffold03604_218263	72.006	LG11	scaffold03604	218263	0.72	0.48	cassava4.1_022575m	Protein kinase superfamily protein	G	A	NA	NA	NA
scaffold09410_60426	73.791	LG11	scaffold09410	60426	0.89	0.45	cassava4.1_003122m	RNA polymerase II transcription mediators	T	A	NA	NA	NA
scaffold10322_33522	74.721	LG11	scaffold10322	33522	0.8	0.45	cassava4.1_001932m	isoamylase 1	G	A	NA	NA	NA
scaffold01551_2536240	0	LG12	scaffold01551	2536240	2.13	2.77	cassava4.1_006925m	tonneau 2 (TON2)	A	G	NA	NA	NA
scaffold01551_1677244	2.638	LG12	scaffold01551	1677244	0.78	1.75	NA	NA	T	C	NA	NA	NA
scaffold01551_2194170	7.783	LG12	scaffold01551	2194170	0.99	1.19	cassava4.1_002073m	squamosa promoter binding protein-like 7	A	G	NON_SYNONYMOUS_CODING	cTg/cCg	L405P
scaffold01551_2432557	11.18	LG12	scaffold01551	2432557	0.96	0.96	cassava4.1_004612m	Protein kinase superfamily protein	A	G	NON_SYNONYMOUS_CODING	tTa/tCa	L543S
scaffold01551_2065327	11.423	LG12	scaffold01551	2065327	1.33	0.4	cassava4.1_004681m	mitogen-activated protein kinase 16	G	A	NA	NA	NA
scaffold01551_2872177	13.541	LG12	scaffold01551	2872177	0.92	0.77	cassava4.1_017459m		T	C	SYNONYMOUS_CODING	agA/agG	R154
scaffold01551_570406	14.826	LG12	scaffold01551	570406	0.42	0.6	cassava4.1_018965m	Ribosomal protein L14	T	C	NA	NA	NA
scaffold01551_2261600	15.197	LG12	scaffold01551	2261600	1.56	1.44	cassava4.1_000009m	P-loop containing nucleoside triphosphate hydrolases superfamily protein	G	A	NON_SYNONYMOUS_CODING	aCg/aTg	T3047M
scaffold01551_3006687	15.286	LG12	scaffold01551	3006687	1.48	0.72	NA	NA	A	T	NA	NA	NA
scaffold01551_3393307	16.538	LG12	scaffold01551	3393307	0.75	0.89	cassava4.1_032125m	sequence-specific DNA binding transcription factors	A	G	SYNONYMOUS_CODING	ccA/ccG	P136
scaffold01551_2900291	16.682	LG12	scaffold01551	2900291	0.9	0.93	cassava4.1_006080m	Tetratricopeptide repeat (TPR)-like superfamily protein	A	T	NON_SYNONYMOUS_CODING	aAt/aTt	N133I
scaffold01551_3145655	17.027	LG12	scaffold01551	3145655	0.89	0.91	cassava4.1_004513m	lipoamide dehydrogenase 1	A	C	NON_SYNONYMOUS_CODING	gaT/gaG	D85E
scaffold01551_832388	17.692	LG12	scaffold01551	832388	1.21	1.57	cassava4.1_019719m		A	C	SYNONYMOUS_CODING	tcA/tcC	S10
scaffold01551_2654034	18.426	LG12	scaffold01551	2654034	1.34	0.72	cassava4.1_021274m	Calcium-dependent lipid-binding (CaLB domain) family protein	C	G	NON_SYNONYMOUS_CODING	cCt/cGt	P194R
scaffold01551_1347774	19.272	LG12	scaffold01551	1347774	1.06	0.98	cassava4.1_014241m	Ribosomal protein S3Ae	T	A	NA	NA	NA
scaffold01551_2243394	19.288	LG12	scaffold01551	2243394	1.08	0.98	cassava4.1_008202m	RING/U-box superfamily protein	A	G	NON_SYNONYMOUS_CODING	cAa/cGa	Q243R
scaffold01551_2141428	19.434	LG12	scaffold01551	2141428	1.27	1.15	cassava4.1_001404m	RING/U-box superfamily protein	T	C	NON_SYNONYMOUS_CODING	tTa/tCa	L820S
scaffold01551_1710360	20.026	LG12	scaffold01551	1710360	1.87	1.05	cassava4.1_000168m	time for coffee	A	C	NON_SYNONYMOUS_CODING	Tct/Gct	S1273A
scaffold01551_1560152	20.466	LG12	scaffold01551	1560152	2.3	1.3	cassava4.1_012378m	Survival protein SurE-like phosphatase/nucleotidase	G	A	NON_SYNONYMOUS_CODING	gGa/gAa	G217E
scaffold01551_492499	20.789	LG12	scaffold01551	492499	1.8	1.31	cassava4.1_025870m	fatty alcohol oxidase 3	G	A	SYNONYMOUS_CODING	Cta/Tta	L282
scaffold01551_1310344	21.428	LG12	scaffold01551	1310344	1.69	1.18	cassava4.1_025587m		A	G	NA	NA	NA
scaffold01551_1094021	21.871	LG12	scaffold01551	1094021	0.78	0.76	cassava4.1_005869m	3-ketoacyl-CoA synthase 11	T	A	SYNONYMOUS_CODING	ccT/ccA	P498
scaffold01551_1217297	22.081	LG12	scaffold01551	1217297	1.37	1.23	NA	NA	C	A	NA	NA	NA
scaffold01551_984845	22.232	LG12	scaffold01551	984845	0.92	0.87	cassava4.1_014928m	indole-3-acetic acid inducible 14	C	T	SYNONYMOUS_CODING	caG/caA	Q171
scaffold01551_1054926	22.426	LG12	scaffold01551	1054926	0.9	0.97	cassava4.1_020604m		A	C	NON_SYNONYMOUS_CODING	aAc/aCc	N75T
scaffold01551_1192106	22.623	LG12	scaffold01551	1192106	0.91	0.89	cassava4.1_000932m	Stabilizer of iron transporter SufD / Polynucleotidyl transferase	C	T	SYNONYMOUS_CODING	agC/agT	S801
scaffold01551_1296936	22.86	LG12	scaffold01551	1296936	0.88	0.69	cassava4.1_007214m	Plant protein of unknown function (DUF828) with plant pleckstrin homology-like region	T	G	NON_SYNONYMOUS_CODING	Aac/Cac	N193H
scaffold01551_815163	23.094	LG12	scaffold01551	815163	0.83	0.72	cassava4.1_022501m	actin-related protein 9	A	G	SYNONYMOUS_CODING	caA/caG	Q305
scaffold01551_795854	23.492	LG12	scaffold01551	795854	0.7	0.68	cassava4.1_011235m	Outward rectifying potassium channel protein	A	G	NON_SYNONYMOUS_CODING	aTt/aCt	I323T
scaffold01551_921506	23.709	LG12	scaffold01551	921506	0.84	0.78	cassava4.1_008796m	TPX2 (targeting protein for Xklp2) protein family	G	A	NON_SYNONYMOUS_CODING	gGg/gAg	G59E
scaffold01551_697650	24.121	LG12	scaffold01551	697650	0.91	0.89	cassava4.1_018622m	actin depolymerizing factor 6	C	T	SYNONYMOUS_CODING	ggC/ggT	G13
scaffold01551_1204684	24.334	LG12	scaffold01551	1204684	0.86	0.88	cassava4.1_000542m	Leucine-rich repeat protein kinase family protein	A	T	NA	NA	NA
scaffold01551_460356	24.808	LG12	scaffold01551	460356	0.72	0.57	cassava4.1_018250m	Ribosomal L28 family	A	G	NA	NA	NA
scaffold01551_649158	25.235	LG12	scaffold01551	649158	0.61	0.31	cassava4.1_007154m	XB3 ortholog 5 in Arabidopsis thaliana	T	C	NA	NA	NA
scaffold01551_371561	26.034	LG12	scaffold01551	371561	0.67	0.5	cassava4.1_011484m	TLD-domain containing nucleolar protein	G	A	SYNONYMOUS_CODING	ctG/ctA	L200
scaffold01551_203637	26.254	LG12	scaffold01551	203637	0.59	0.29	cassava4.1_002094m	Transducin family protein / WD-40 repeat family protein	T	C	SYNONYMOUS_CODING	acA/acG	T252
scaffold03332_1134074	26.44	LG12	scaffold03332	1134074	0.7	0.41	cassava4.1_003299m	Beta-glucosidase, GBA2 type family protein	T	C	SYNONYMOUS_CODING	ggA/ggG	G557
scaffold01551_185432	26.88	LG12	scaffold01551	185432	0.77	1.05	cassava4.1_022894m		A	C	SYNONYMOUS_CODING	Aga/Cga	R183
scaffold03332_883643	27.012	LG12	scaffold03332	883643	0.45	0.38	cassava4.1_024105m	sucrose phosphate synthase 3F	A	T	SYNONYMOUS_CODING	gcA/gcT	A726
scaffold03332_1177874	27.196	LG12	scaffold03332	1177874	0.47	0.87	cassava4.1_015834m	vesicle-associated membrane protein 726	G	C	NA	NA	NA
scaffold03332_218483	28.245	LG12	scaffold03332	218483	0.52	0.54	cassava4.1_010040m	fimbrin 1	T	A	NA	NA	NA
scaffold03332_519627	28.251	LG12	scaffold03332	519627	0.51	1.03	cassava4.1_018975m		G	C	NA	NA	NA
scaffold03332_344962	28.264	LG12	scaffold03332	344962	0.49	0.44	cassava4.1_018775m		A	G	NA	NA	NA
scaffold03332_259545	28.518	LG12	scaffold03332	259545	0.34	0.37	cassava4.1_015844m	Ribosomal protein S8e family protein	C	G	NA	NA	NA
scaffold03332_444904	28.618	LG12	scaffold03332	444904	0.5	0.51	cassava4.1_002945m	agenet domain-containing protein / bromo-adjacent homology (BAH) domain-containing protein	A	T	SYNONYMOUS_CODING	ggT/ggA	G579
scaffold03332_1222084	28.75	LG12	scaffold03332	1222084	0.44	0.87	cassava4.1_003805m	dehydratase family	C	T	NA	NA	NA
scaffold03332_206325	29.006	LG12	scaffold03332	206325	0.42	0.51	cassava4.1_012572m	fimbrin-like protein 2	G	C	NON_SYNONYMOUS_CODING	atC/atG	I282M
scaffold03332_149005	29.693	LG12	scaffold03332	149005	0.36	1.13	cassava4.1_015286m	syntaxin of plants 52	A	T	NA	NA	NA
scaffold03332_236849	30.111	LG12	scaffold03332	236849	0.28	0.46	cassava4.1_002105m	SHV3-like 1	G	A	NA	NA	NA
scaffold03241_26495	30.723	LG12	scaffold03241	26495	0.5	0.63	cassava4.1_012034m	Cell differentiation, Rcd1-like protein	G	A	NA	NA	NA
scaffold03241_198088	31.88	LG12	scaffold03241	198088	0.44	0.4	cassava4.1_019211m	Ubiquitin-like superfamily protein	A	G	NA	NA	NA
scaffold03241_361302	31.967	LG12	scaffold03241	361302	0.72	0.61	cassava4.1_005545m		G	A	SYNONYMOUS_CODING	ctC/ctT	L165
scaffold03241_650489	32.727	LG12	scaffold03241	650489	0.6	0.33	cassava4.1_023073m	HSP20-like chaperones superfamily protein	T	C	NON_SYNONYMOUS_CODING	gAt/gGt	D157G
scaffold03241_685870	33.367	LG12	scaffold03241	685870	0.81	0.55	cassava4.1_008046m	Protein kinase superfamily protein	A	G	SYNONYMOUS_CODING	acT/acC	T324
scaffold03241_280867	33.696	LG12	scaffold03241	280867	0.7	0.55	cassava4.1_012802m	Phospholipid/glycerol acyltransferase family protein	A	C	NON_SYNONYMOUS_CODING	gAg/gCg	E16A
scaffold03332_505931	33.997	LG12	scaffold03332	505931	0.6	0.56	cassava4.1_019439m		G	T	SYNONYMOUS_CODING	ggG/ggT	G38
scaffold03241_631353	34.075	LG12	scaffold03241	631353	0.61	0.56	cassava4.1_015179m	basic helix-loop-helix (bHLH) DNA-binding superfamily protein	C	A,G	NA	NA	NA
scaffold03241_516468	34.355	LG12	scaffold03241	516468	0.68	0.47	cassava4.1_010697m	electron transfer flavoprotein alpha	C	A	NA	NA	NA
scaffold03241_479671	35.173	LG12	scaffold03241	479671	0.38	0.31	cassava4.1_009311m	glucose 6-phosphate/phosphate translocator 1	C	G	NA	NA	NA
scaffold03241_547281	35.951	LG12	scaffold03241	547281	0.07	0.45	cassava4.1_019614m	Translation initiation factor SUI1 family protein	A	G	NA	NA	NA
scaffold03741_1136223	36.067	LG12	scaffold03741	1136223	0.27	0.32	cassava4.1_005509m	diacylglycerol kinase 5	C	T	NA	NA	NA
scaffold03741_853879	36.29	LG12	scaffold03741	853879	0.47	0.48	cassava4.1_002774m	Plasma-membrane choline transporter family protein	T	A	NON_SYNONYMOUS_CODING	Atg/Ttg	M512L
scaffold03241_80808	36.368	LG12	scaffold03241	80808	0.43	0.5	cassava4.1_005735m	aspartic proteinase A1	A	G	NA	NA	NA
scaffold03741_740844	37.404	LG12	scaffold03741	740844	0.28	0.45	cassava4.1_008258m	embryo defective 2737	C	A	NA	NA	NA
scaffold03741_595428	37.562	LG12	scaffold03741	595428	0.25	0.35	cassava4.1_029911m	D-aminoacid aminotransferase-like PLP-dependent enzymes superfamily protein	A	T	SYNONYMOUS_CODING	gtT/gtA	V166
scaffold03741_792435	38.289	LG12	scaffold03741	792435	0.14	0.31	cassava4.1_001319m	SPA1-related 3	G	T	NA	NA	NA
scaffold03741_483057	40.571	LG12	scaffold03741	483057	0.28	0.34	cassava4.1_003043m	P-loop containing nucleoside triphosphate hydrolases superfamily protein	C	A	NA	NA	NA
scaffold03741_349395	41.11	LG12	scaffold03741	349395	0.42	0.43	cassava4.1_002858m	tetratricopetide-repeat thioredoxin-like 1	A	T	NA	NA	NA
scaffold03741_18446	41.192	LG12	scaffold03741	18446	0.38	0.45	cassava4.1_016760m		T	C	NA	NA	NA
scaffold03741_47101	41.889	LG12	scaffold03741	47101	0.19	0.07	cassava4.1_020130m		C	T	NA	NA	NA
scaffold03741_406305	41.942	LG12	scaffold03741	406305	0.23	0.14	cassava4.1_000606m	hydrolases, acting on ester bonds	G	A	NON_SYNONYMOUS_CODING	aGa/aAa	R376K
scaffold03741_197973	42.273	LG12	scaffold03741	197973	0.34	0.48	cassava4.1_018666m	multiprotein bridging factor 1B	T	C	NA	NA	NA
scaffold03741_57593	42.494	LG12	scaffold03741	57593	0.22	0.41	cassava4.1_009541m	gamma-glutamyl hydrolase 2	G	A	NA	NA	NA
scaffold03741_393842	42.849	LG12	scaffold03741	393842	0.17	0.59	cassava4.1_007931m	Class I glutamine amidotransferase-like superfamily protein	T	G	NON_SYNONYMOUS_CODING	gTt/gGt	V7G
scaffold03741_417111	42.899	LG12	scaffold03741	417111	0.21	0.33	cassava4.1_000606m	hydrolases, acting on ester bonds	C	T	NA	NA	NA
scaffold03741_228174	42.943	LG12	scaffold03741	228174	0.22	0.35	cassava4.1_004394m		G	C	SYNONYMOUS_CODING	acC/acG	T485
scaffold03741_170973	43.179	LG12	scaffold03741	170973	0.36	0.32	cassava4.1_004065m	Sec1/munc18-like (SM) proteins superfamily	G	A	NA	NA	NA
scaffold03542_159063	43.404	LG12	scaffold03542	159063	0.39	0.34	cassava4.1_017820m	Peptidase S24/S26A/S26B/S26C family protein	C	G	NON_SYNONYMOUS_CODING	gaC/gaG	D112E
scaffold06766_39606	43.669	LG12	scaffold06766	39606	0.38	0.25	cassava4.1_012073m	Protein of unknown function DUF92, transmembrane	G	A	SYNONYMOUS_CODING	atC/atT	I175
scaffold03741_265553	43.725	LG12	scaffold03741	265553	0.37	0.23	cassava4.1_033746m	D-mannose binding lectin protein with Apple-like carbohydrate-binding domain	A	G	NON_SYNONYMOUS_CODING	aAg/aGg	K279R
scaffold03542_222239	45.023	LG12	scaffold03542	222239	0.38	0.33	cassava4.1_008182m	RING/U-box superfamily protein	A	G	NON_SYNONYMOUS_CODING	Acg/Gcg	T295A
scaffold03542_171172	45.241	LG12	scaffold03542	171172	0.41	0.36	cassava4.1_034465m	Calcium-dependent lipid-binding (CaLB domain) family protein	G	C	SYNONYMOUS_CODING	tcG/tcC	S471
scaffold03542_280979	45.609	LG12	scaffold03542	280979	0.29	0.25	cassava4.1_003483m	ubiquitin-specific protease 25	C	G	NA	NA	NA
scaffold03542_351216	46.149	LG12	scaffold03542	351216	0.36	0.28	cassava4.1_010515m	recA DNA recombination family protein	A	G	NA	NA	NA
scaffold03542_334263	46.644	LG12	scaffold03542	334263	0.34	0.24	cassava4.1_004840m	Chaperone DnaJ-domain superfamily protein	C	T	SYNONYMOUS_CODING	atC/atT	I207
scaffold03542_389220	46.875	LG12	scaffold03542	389220	0.38	0.26	cassava4.1_005324m		C	T	STOP_GAINED	Cga/Tga	R317*
scaffold06582_574184	47.458	LG12	scaffold06582	574184	0.69	0.53	cassava4.1_014702m	Vacuolar sorting protein 9 (VPS9) domain	T	C	NA	NA	NA
scaffold06582_719928	47.54	LG12	scaffold06582	719928	0.45	0.37	cassava4.1_016808m	Ribosomal protein L6 family	T	C	NA	NA	NA
scaffold06582_625376	48.042	LG12	scaffold06582	625376	0.59	0.52	cassava4.1_002146m	chloride channel E	A	T	SYNONYMOUS_CODING	gcT/gcA	A119
scaffold06582_443523	48.169	LG12	scaffold06582	443523	0.73	0.67	cassava4.1_007926m	Integrin-linked protein kinase family	T	A	SYNONYMOUS_CODING	ctA/ctT	L230
scaffold06582_351614	48.641	LG12	scaffold06582	351614	0.66	0.62	cassava4.1_010141m	GDSL-like Lipase/Acylhydrolase superfamily protein	C	G	SYNONYMOUS_CODING	gcC/gcG	A13
scaffold06582_333629	49.165	LG12	scaffold06582	333629	0.43	0.34	cassava4.1_019132m	Protein of unknown function, DUF584	T	C	SYNONYMOUS_CODING	ttA/ttG	L80
scaffold06582_285086	49.165	LG12	scaffold06582	285086	0.43	0.34	cassava4.1_010728m	SH3 domain-containing protein	G	C	NA	NA	NA
scaffold06582_747863	49.961	LG12	scaffold06582	747863	0.44	0.37	cassava4.1_000830m	Nuclear pore complex protein	G	C	NON_SYNONYMOUS_CODING	Gat/Cat	D661H
scaffold06582_468947	50.107	LG12	scaffold06582	468947	0.5	0.39	cassava4.1_003041m	Calcium-dependent lipid-binding (CaLB domain) family protein	T	G	NA	NA	NA
scaffold06582_156313	50.301	LG12	scaffold06582	156313	0.38	0.17	cassava4.1_006662m	O-acetyltransferase family protein	T	G	NON_SYNONYMOUS_CODING	cAa/cCa	Q480P
scaffold04251_556183	50.874	LG12	scaffold04251	556183	0.24	0.1	cassava4.1_008888m	Galactose oxidase/kelch repeat superfamily protein	A	C	NON_SYNONYMOUS_CODING	Aaa/Caa	K349Q
scaffold06582_105224	51.203	LG12	scaffold06582	105224	0.21	0.25	cassava4.1_024050m	Peptidase S24/S26A/S26B/S26C family protein	A	T	NON_SYNONYMOUS_CODING	Tgt/Agt	C114S
scaffold04251_394603	52.094	LG12	scaffold04251	394603	0.18	0.08	cassava4.1_007248m	endoplasmic reticulum oxidoreductins 1	T	A	NA	NA	NA
scaffold04251_294722	52.635	LG12	scaffold04251	294722	0.19	0.06	cassava4.1_001357m	auxin response factor 8	A	G	SYNONYMOUS_CODING	gcA/gcG	A286
scaffold04251_135883	53.656	LG12	scaffold04251	135883	0.18	0.07	cassava4.1_019068m	hydroxyproline-rich glycoprotein family protein	G	T	NON_SYNONYMOUS_CODING	cCa/cAa	P21Q
scaffold04251_435490	54.371	LG12	scaffold04251	435490	0.16	0.08	cassava4.1_008423m	F-box family protein	G	A	SYNONYMOUS_CODING	ggC/ggT	G256
scaffold04251_76387	54.507	LG12	scaffold04251	76387	0.16	0.08	cassava4.1_000972m	DEAD/DEAH box RNA helicase family protein	C	T	NA	NA	NA
scaffold10173_698836	56.764	LG12	scaffold10173	698836	0.36	0.05	cassava4.1_014806m	vacuolar iron transporter 1	G	T	NA	NA	NA
scaffold10173_916656	57.787	LG12	scaffold10173	916656	0.43	0.11	cassava4.1_010484m	Zinc finger, C3HC4 type (RING finger) family protein	T	C	NA	NA	NA
scaffold10173_796220	58.221	LG12	scaffold10173	796220	0.38	0.08	NA	NA	C	T	NA	NA	NA
scaffold10173_666371	58.456	LG12	scaffold10173	666371	0.16	0.34	cassava4.1_001181m	transmembrane kinase 1	G	C	NON_SYNONYMOUS_CODING	gaG/gaC	E740D
scaffold10173_900272	59.639	LG12	scaffold10173	900272	0.38	0.22	cassava4.1_003654m	microtubule-associated proteins 70-2	T	G	SYNONYMOUS_CODING	tcA/tcC	S426
scaffold10173_630612	60.01	LG12	scaffold10173	630612	0.39	0.07	cassava4.1_001896m	Protein of unknown function (DUF1423)	G	T	SYNONYMOUS_CODING	tcC/tcA	S691
scaffold10173_739857	60.458	LG12	scaffold10173	739857	0.32	0.04	cassava4.1_001575m	UDP-Glycosyltransferase / trehalose-phosphatase family protein	C	T	NA	NA	NA
scaffold04716_263391	60.638	LG12	scaffold04716	263391	0.38	0.07	cassava4.1_016103m	Plant invertase/pectin methylesterase inhibitor superfamily protein	A	T	NA	NA	NA
scaffold10173_823447	60.875	LG12	scaffold10173	823447	0.23	0.03	cassava4.1_003234m	response regulator 2	C	T	NA	NA	NA
scaffold10173_438268	61.278	LG12	scaffold10173	438268	0.28	0.1	cassava4.1_004135m	Endomembrane protein 70 protein family	A	G	NON_SYNONYMOUS_CODING	Aga/Gga	R94G
scaffold10173_984357	61.412	LG12	scaffold10173	984357	0.35	0.21	cassava4.1_010346m	2-oxoglutarate (2OG) and Fe(II)-dependent oxygenase superfamily protein	C	A	SYNONYMOUS_CODING	gcG/gcT	A148
scaffold10173_221166	61.882	LG12	scaffold10173	221166	0.28	0.12	cassava4.1_007063m	PIF / Ping-Pong family of plant transposases	C	T	SYNONYMOUS_CODING	ttG/ttA	L266
scaffold04716_157960	62.982	LG12	scaffold04716	157960	0.26	0.29	cassava4.1_004679m	ENTH/ANTH/VHS superfamily protein	A	G	NA	NA	NA
scaffold10173_574460	64.145	LG12	scaffold10173	574460	0.29	0.38	cassava4.1_030778m	purple acid phosphatase 3	T	C	SYNONYMOUS_CODING	agT/agC	S14
scaffold10173_364025	64.624	LG12	scaffold10173	364025	0.32	0.24	cassava4.1_004310m	peptide transporter 2	G	A	SYNONYMOUS_CODING	atC/atT	I413
scaffold10173_390000	65.171	LG12	scaffold10173	390000	0.18	0.1	cassava4.1_002710m	sodium proton exchanger, putative (NHX7) (SOS1)	C	G	NA	NA	NA
scaffold10173_461597	65.594	LG12	scaffold10173	461597	0.18	0.18	cassava4.1_011682m	NAD(P)-linked oxidoreductase superfamily protein	C	G	SYNONYMOUS_CODING	gtC/gtG	V164
scaffold10173_283551	66.258	LG12	scaffold10173	283551	0.2	0.29	NA	NA	A	G	NA	NA	NA
scaffold10173_329841	68.252	LG12	scaffold10173	329841	0.67	0.79	cassava4.1_010603m		G	C	NON_SYNONYMOUS_CODING	Gaa/Caa	E6Q
scaffold06697_281647	74.277	LG12	scaffold06697	281647	0.68	0.93	cassava4.1_015377m	plant UBX domain-containing protein 1	T	C	SYNONYMOUS_CODING	gtA/gtG	V210
scaffold06697_262559	74.783	LG12	scaffold06697	262559	0.81	0.91	cassava4.1_011326m	glyceraldehyde-3-phosphate dehydrogenase C subunit 1	C	A	NA	NA	NA
scaffold06697_188550	76.044	LG12	scaffold06697	188550	0.72	1.04	cassava4.1_012349m		C	A	SYNONYMOUS_CODING	Cgg/Agg	R232
scaffold06697_146046	76.75	LG12	scaffold06697	146046	0.96	1.28	cassava4.1_008261m	Proteasome component (PCI) domain protein	C	A	NA	NA	NA
scaffold06697_167806	77.291	LG12	scaffold06697	167806	0.76	1.6	cassava4.1_005732m	Rubisco methyltransferase family protein	T	C	NA	NA	NA
scaffold06697_119528	77.384	LG12	scaffold06697	119528	0.75	1.24	cassava4.1_007469m	Mitochondrial transcription termination factor family protein	T	G	SYNONYMOUS_CODING	gtT/gtG	V285
scaffold06697_353078	77.492	LG12	scaffold06697	353078	0.65	1.07	cassava4.1_004365m		C	T	SYNONYMOUS_CODING	cgG/cgA	R557
scaffold06697_105489	78.788	LG12	scaffold06697	105489	0.54	1.1	cassava4.1_015200m	Ribosome recycling factor	G	A	NA	NA	NA
scaffold06697_330894	81.203	LG12	scaffold06697	330894	0.52	1.42	NA	NA	A	G	NA	NA	NA
scaffold00325_27444	82.213	LG12	scaffold00325	27444	0.38	1.19	cassava4.1_002948m	Protein kinase superfamily protein	A	G	NA	NA	NA
scaffold00325_709607	82.897	LG12	scaffold00325	709607	0.64	1.08	cassava4.1_005557m	S-adenosyl-L-methionine-dependent methyltransferases superfamily protein	C	A	NA	NA	NA
scaffold00325_695327	83.629	LG12	scaffold00325	695327	0.41	0.73	cassava4.1_017446m	Ribosomal protein S21 family protein	C	G	NA	NA	NA
scaffold07069_329512	85.321	LG12	scaffold07069	329512	0.1	0.6	cassava4.1_001392m	Protein of unknown function (DUF2921)	G	C	NON_SYNONYMOUS_CODING	agG/agC	R450S
scaffold07069_122084	85.995	LG12	scaffold07069	122084	0.15	0.77	cassava4.1_025300m		A	C	NON_SYNONYMOUS_CODING	aaT/aaG	N171K
scaffold11328_239791	86.736	LG12	scaffold11328	239791	0.13	0.6	cassava4.1_013505m	tobamovirus multiplication 2A	G	A	NA	NA	NA
scaffold11328_135201	87.343	LG12	scaffold11328	135201	0.21	0.25	cassava4.1_018501m	tobamovirus multiplication 2B	A	T	NA	NA	NA
scaffold06697_15263	87.797	LG12	scaffold06697	15263	0.35	0.84	cassava4.1_015573m	Aldolase-type TIM barrel family protein	C	A	NA	NA	NA
scaffold00325_530748	88.315	LG12	scaffold00325	530748	0.36	0.38	cassava4.1_004147m	Major facilitator superfamily protein	G	A	NA	NA	NA
scaffold06697_39544	91.276	LG12	scaffold06697	39544	0.4	1.36	cassava4.1_008863m		C	G	NA	NA	NA
scaffold07069_190304	92.439	LG12	scaffold07069	190304	0.14	0.18	cassava4.1_011008m	EYES ABSENT homolog	A	G	NON_SYNONYMOUS_CODING	cAa/cGa	Q298R
scaffold09788_337526	92.966	LG12	scaffold09788	337526	0.16	0.09	NA	NA	C	T	NA	NA	NA
scaffold11328_208710	94.129	LG12	scaffold11328	208710	0.25	0.25	cassava4.1_003337m	myo-inositol polyphosphate 5-phosphatase 2	A	C	NA	NA	NA
scaffold00486_25968	95.229	LG12	scaffold00486	25968	0.25	0.38	cassava4.1_009478m	Proteasome component (PCI) domain protein	T	C	NA	NA	NA
scaffold07069_273028	95.801	LG12	scaffold07069	273028	0.24	0.4	cassava4.1_013782m	FKBP-type peptidyl-prolyl cis-trans isomerase family protein	A	T	SYNONYMOUS_CODING	gtT/gtA	V210
scaffold00325_378159	99.185	LG12	scaffold00325	378159	0.2	0.26	cassava4.1_005197m	BTB/POZ domain-containing protein	T	C	SYNONYMOUS_CODING	gaT/gaC	D66
scaffold02264_750409	0	LG13	scaffold02264	750409	0.36	1.62	cassava4.1_022470m	Tetratricopeptide repeat (TPR)-like superfamily protein	T	A	NA	NA	NA
scaffold02264_785094	2.4	LG13	scaffold02264	785094	0.36	1.32	NA	NA	C	T	NA	NA	NA
scaffold02264_256850	8.868	LG13	scaffold02264	256850	0.33	0.39	cassava4.1_015871m	Leucine-rich repeat (LRR) family protein	A	G	NA	NA	NA
scaffold02264_498509	9.063	LG13	scaffold02264	498509	0.33	0.36	cassava4.1_003064m	neurofilament protein-related	A	T	NON_SYNONYMOUS_CODING	aAt/aTt	N103I
scaffold02264_425021	9.473	LG13	scaffold02264	425021	0.43	0.48	cassava4.1_012495m	phloem protein 2-B1	A	C	NA	NA	NA
scaffold02264_477660	10.019	LG13	scaffold02264	477660	0.48	0.53	cassava4.1_009093m	5\'-3\' exonuclease family protein	G	A	NA	NA	NA
scaffold02264_602150	10.553	LG13	scaffold02264	602150	0.63	0.68	cassava4.1_008803m	shaggy-related kinase 11	T	C	SYNONYMOUS_CODING	caT/caC	H122
scaffold02264_636896	11.101	LG13	scaffold02264	636896	0.67	0.67	cassava4.1_010282m	GDSL-like Lipase/Acylhydrolase superfamily protein	A	T	NON_SYNONYMOUS_CODING	Tgg/Agg	W206R
scaffold03614_4063714	11.607	LG13	scaffold03614	4063714	1.12	0.9	cassava4.1_008226m	RING/U-box superfamily protein	T	C	NON_SYNONYMOUS_CODING	aTg/aCg	M329T
scaffold03614_4012541	11.817	LG13	scaffold03614	4012541	0.82	0.74	cassava4.1_023483m	Heavy metal transport/detoxification superfamily protein	C	G	NON_SYNONYMOUS_CODING	aaC/aaG	N188K
scaffold02264_216902	12.084	LG13	scaffold02264	216902	0.81	0.72	cassava4.1_003225m	Uncharacterised conserved protein UCP015417, vWA	G	C	NON_SYNONYMOUS_CODING	Caa/Gaa	Q202E
scaffold03614_3991169	12.315	LG13	scaffold03614	3991169	0.8	0.73	cassava4.1_000506m	Tudor/PWWP/MBT superfamily protein	C	G	NON_SYNONYMOUS_CODING	Caa/Gaa	Q265E
scaffold02264_282935	12.707	LG13	scaffold02264	282935	1.03	0.91	cassava4.1_014491m	NAC domain containing protein 83	G	C	NON_SYNONYMOUS_CODING	cCt/cGt	P161R
scaffold03614_4174143	12.954	LG13	scaffold03614	4174143	1.16	1	cassava4.1_017094m	ribosomal protein L18	C	T	NA	NA	NA
scaffold03614_3676264	13.512	LG13	scaffold03614	3676264	1.1	0.86	cassava4.1_032946m	RING/U-box superfamily protein	C	T	SYNONYMOUS_CODING	gaC/gaT	D184
scaffold03614_3649326	15.334	LG13	scaffold03614	3649326	1.07	0.6	cassava4.1_004656m	D-aminoacid aminotransferase-like PLP-dependent enzymes superfamily protein	T	C	NA	NA	NA
scaffold03614_3585771	15.429	LG13	scaffold03614	3585771	1.08	0.6	cassava4.1_004677m	glutathione synthetase 2	T	G	NON_SYNONYMOUS_CODING	gAa/gCa	E479A
scaffold03614_3729564	15.554	LG13	scaffold03614	3729564	1.13	0.54	cassava4.1_015459m		T	C	NON_SYNONYMOUS_CODING	Aca/Gca	T220A
scaffold03614_2979342	16.088	LG13	scaffold03614	2979342	1.38	0.67	cassava4.1_010098m	Protein prenylyltransferase superfamily protein	C	G	NA	NA	NA
scaffold03614_3549704	16.102	LG13	scaffold03614	3549704	1.38	0.68	cassava4.1_019961m	Major facilitator superfamily protein	T	A	NON_SYNONYMOUS_CODING	Ttc/Atc	F37I
scaffold03614_3458225	16.311	LG13	scaffold03614	3458225	1.31	0.62	cassava4.1_005332m	dehydroquinate dehydratase, putative / shikimate dehydrogenase, putative	C	A	NON_SYNONYMOUS_CODING	gaC/gaA	D147E
scaffold03614_3358983	16.509	LG13	scaffold03614	3358983	1.39	0.64	cassava4.1_002486m	Trimeric LpxA-like enzyme	T	G	NA	NA	NA
scaffold03614_3484125	16.658	LG13	scaffold03614	3484125	1.31	0.72	cassava4.1_011074m	alpha/beta-Hydrolases superfamily protein	G	T	NON_SYNONYMOUS_CODING	Gca/Tca	A121S
scaffold03614_3320625	16.706	LG13	scaffold03614	3320625	1.31	0.71	cassava4.1_004434m	NOP56-like pre RNA processing ribonucleoprotein	C	T	NON_SYNONYMOUS_CODING	gCg/gTg	A206V
scaffold03614_3193285	17.009	LG13	scaffold03614	3193285	1.34	0.7	cassava4.1_023924m	Protein kinase superfamily protein	A	C	NON_SYNONYMOUS_CODING	gAt/gCt	D944A
scaffold03614_3137621	17.232	LG13	scaffold03614	3137621	1.14	0.65	cassava4.1_011826m	O-acetylserine (thiol) lyase (OAS-TL) isoform A1	A	C	NA	NA	NA
scaffold03614_3207786	17.379	LG13	scaffold03614	3207786	0.99	0.88	cassava4.1_027513m	P-loop containing nucleoside triphosphate hydrolases superfamily protein	A	G	SYNONYMOUS_CODING	tcT/tcC	S549
scaffold03614_2936348	17.712	LG13	scaffold03614	2936348	1.4	0.95	cassava4.1_027961m	Ribose 5-phosphate isomerase, type A protein	T	C	SYNONYMOUS_CODING	ctT/ctC	L158
scaffold03614_3279257	17.839	LG13	scaffold03614	3279257	1.48	0.93	cassava4.1_028636m	Esterase/lipase/thioesterase family protein	G	A	NA	NA	NA
scaffold03614_3243973	17.858	LG13	scaffold03614	3243973	1.47	0.91	cassava4.1_013523m	Esterase/lipase/thioesterase family protein	T	G	SYNONYMOUS_CODING	ggT/ggG	G21
scaffold03614_3093009	18.031	LG13	scaffold03614	3093009	1.38	0.76	cassava4.1_018827m	Ribosomal protein S24e family protein	T	C	NA	NA	NA
scaffold03614_3026237	18.595	LG13	scaffold03614	3026237	1.06	0.6	cassava4.1_016583m	FKBP-like peptidyl-prolyl cis-trans isomerase family protein	T	A	NA	NA	NA
scaffold03614_2892219	19.03	LG13	scaffold03614	2892219	1.8	1.17	cassava4.1_012176m	calcium-binding EF hand family protein	T	C	NA	NA	NA
scaffold03614_2731147	19.035	LG13	scaffold03614	2731147	1.55	1.09	cassava4.1_010250m	TPX2 (targeting protein for Xklp2) protein family	T	C	SYNONYMOUS_CODING	gaT/gaC	D58
scaffold03614_2666977	20.002	LG13	scaffold03614	2666977	1.11	0.87	cassava4.1_002271m	MuDR family transposase	G	A	SYNONYMOUS_CODING	tcG/tcA	S115
scaffold03614_2333432	21.862	LG13	scaffold03614	2333432	0.73	0.45	cassava4.1_007975m	Protein of Unknown Function (DUF239)	G	A	NON_SYNONYMOUS_CODING	gGa/gAa	G110E
scaffold03614_2377088	22.153	LG13	scaffold03614	2377088	0.71	0.32	cassava4.1_000210m	P-loop containing nucleoside triphosphate hydrolases superfamily protein	G	A	NA	NA	NA
scaffold03614_2558025	22.393	LG13	scaffold03614	2558025	0.43	0.33	cassava4.1_010845m	type one serine/threonine protein phosphatase 4	A	C	SYNONYMOUS_CODING	gcT/gcG	A265
scaffold03614_2422948	22.636	LG13	scaffold03614	2422948	0.74	0.83	cassava4.1_005094m	Calcium-binding EF-hand family protein	A	G	NA	NA	NA
scaffold03614_1984919	23.312	LG13	scaffold03614	1984919	0.7	0.46	cassava4.1_001691m	transcription regulator NOT2/NOT3/NOT5 family protein	C	A	SYNONYMOUS_CODING	ctC/ctA	L83
scaffold03614_2178932	23.477	LG13	scaffold03614	2178932	0.75	0.46	cassava4.1_013355m		A	G	NA	NA	NA
scaffold03614_1921323	24.018	LG13	scaffold03614	1921323	0.76	0.37	cassava4.1_011681m	Chaperone DnaJ-domain superfamily protein	C	A	SYNONYMOUS_CODING	tcC/tcA	S87
scaffold03614_2209880	24.067	LG13	scaffold03614	2209880	0.85	0.4	cassava4.1_001021m	Tetratricopeptide repeat (TPR)-like superfamily protein	T	C	SYNONYMOUS_CODING	tcA/tcG	S452
scaffold03614_2690222	26.723	LG13	scaffold03614	2690222	0.64	0.65	NA	NA	C	T	NA	NA	NA
scaffold03614_1348100	26.922	LG13	scaffold03614	1348100	0.66	0.67	cassava4.1_010594m	alpha/beta-Hydrolases superfamily protein	T	G	NA	NA	NA
scaffold03614_2059057	27.745	LG13	scaffold03614	2059057	0.49	0.67	cassava4.1_005893m	Pyruvate kinase family protein	T	C	NA	NA	NA
scaffold03614_1802069	28.6	LG13	scaffold03614	1802069	0.52	0.97	cassava4.1_000686m	C2 calcium/lipid-binding plant phosphoribosyltransferase family protein	C	A	NON_SYNONYMOUS_CODING	Ctg/Atg	L940M
scaffold03614_1708986	29.152	LG13	scaffold03614	1708986	0.48	1.44	cassava4.1_015097m	HSP20-like chaperones superfamily protein	T	C	NON_SYNONYMOUS_CODING	gTt/gCt	V56A
scaffold03614_1885945	29.728	LG13	scaffold03614	1885945	0.9	1.28	cassava4.1_013732m	novel cap-binding protein	A	C	NA	NA	NA
scaffold03614_1963881	31.27	LG13	scaffold03614	1963881	0.55	0.28	cassava4.1_013956m	NAD(P)-binding Rossmann-fold superfamily protein	T	C	NA	NA	NA
scaffold03614_1534078	32.961	LG13	scaffold03614	1534078	0.83	1.38	cassava4.1_002770m	ARF GAP-like zinc finger-containing protein ZIGA4	T	A	NA	NA	NA
scaffold03614_1076828	33.507	LG13	scaffold03614	1076828	0.79	1.17	cassava4.1_014379m	PLATZ transcription factor family protein	C	T	NA	NA	NA
scaffold03614_685493	35.459	LG13	scaffold03614	685493	0.9	1.22	cassava4.1_013893m	Syntaxin/t-SNARE family protein	C	G	NON_SYNONYMOUS_CODING	atG/atC	M33I
scaffold03614_1724009	35.537	LG13	scaffold03614	1724009	0.9	1.21	NA	NA	T	G	NA	NA	NA
scaffold03614_650734	36.867	LG13	scaffold03614	650734	0.73	1.15	cassava4.1_006014m	RING/U-box superfamily protein	T	C	SYNONYMOUS_CODING	gcA/gcG	A345
scaffold03614_543786	37.336	LG13	scaffold03614	543786	0.55	1.92	cassava4.1_000471m	aminophospholipid ATPase 1	C	A	NA	NA	NA
scaffold03614_506464	37.726	LG13	scaffold03614	506464	0.7	1.85	cassava4.1_018787m	thioredoxin H-type 9	T	A	NON_SYNONYMOUS_CODING	Tcc/Acc	S14T
scaffold03614_601652	38.464	LG13	scaffold03614	601652	0.64	1.82	cassava4.1_000545m	Transducin family protein / WD-40 repeat family protein	A	G	NA	NA	NA
scaffold03614_1496775	40.666	LG13	scaffold03614	1496775	0.74	1.58	cassava4.1_006462m	MATE efflux family protein	A	G	NA	NA	NA
scaffold03651_46625	42.537	LG13	scaffold03651	46625	0.72	0.11	cassava4.1_012134m	S-adenosyl-L-methionine-dependent methyltransferases superfamily protein	A	G	NA	NA	NA
scaffold03651_109955	44.07	LG13	scaffold03651	109955	0.69	0.3	cassava4.1_007863m	Arabidopsis thaliana protein of unknown function (DUF794)	A	G	NA	NA	NA
scaffold04305_170066	45.074	LG13	scaffold04305	170066	0.59	0.44	cassava4.1_001892m	MIF4G domain-containing protein / MA3 domain-containing protein	C	A	SYNONYMOUS_CODING	acC/acA	T532
scaffold04305_121276	46.79	LG13	scaffold04305	121276	1.04	0.43	cassava4.1_003934m	Thiamine pyrophosphate dependent pyruvate decarboxylase family protein	A	T	SYNONYMOUS_CODING	ccA/ccT	P602
scaffold03651_9067	47.932	LG13	scaffold03651	9067	1.1	0.37	cassava4.1_005983m	glycerol-3-phosphate acyltransferase 6	A	G	SYNONYMOUS_CODING	gaA/gaG	E155
scaffold04305_109160	49.302	LG13	scaffold04305	109160	1.29	0.43	cassava4.1_005008m	ARM repeat superfamily protein	C	T	NA	NA	NA
scaffold06651_29152	61.118	LG13	scaffold06651	29152	1.52	0.42	cassava4.1_007666m	D6 protein kinase like 2	C	T	SYNONYMOUS_CODING	gcG/gcA	A358
scaffold06816_176302	63.327	LG13	scaffold06816	176302	1.57	0.56	cassava4.1_005037m	TRF-like 8	T	G	NON_SYNONYMOUS_CODING	Aaa/Caa	K339Q
scaffold06651_102471	64.843	LG13	scaffold06651	102471	1.66	0.54	cassava4.1_000162m	binding	G	A	SYNONYMOUS_CODING	caG/caA	Q1065
scaffold06651_153005	67.787	LG13	scaffold06651	153005	2.73	0.8	cassava4.1_025758m	oxidoreductase, 2OG-Fe(II) oxygenase family protein	G	C	NA	NA	NA
scaffold06816_24858	70.218	LG13	scaffold06816	24858	3.44	0.78	cassava4.1_034176m		G	A	SYNONYMOUS_CODING	acG/acA	T105
scaffold06816_129252	71.284	LG13	scaffold06816	129252	3.54	0.87	cassava4.1_000351m	NRAMP metal ion transporter family protein	C	G	NON_SYNONYMOUS_CODING	Cga/Gga	R976G
scaffold06816_54497	71.608	LG13	scaffold06816	54497	3.58	0.88	cassava4.1_021520m	lysine decarboxylase family protein	C	T	NA	NA	NA
scaffold03722_43700	72.558	LG13	scaffold03722	43700	3.82	0.64	cassava4.1_011361m	Cysteine proteinases superfamily protein	A	C	SYNONYMOUS_CODING	gtT/gtG	V273
scaffold11179_30430	72.692	LG13	scaffold11179	30430	2.61	0.53	cassava4.1_003001m	Leucine-rich repeat protein kinase family protein	A	G	NA	NA	NA
scaffold12513_197225	73.792	LG13	scaffold12513	197225	3.71	1.16	cassava4.1_024492m	pleiotropic drug resistance 6	A	G	NON_SYNONYMOUS_CODING	Ata/Gta	I848V
scaffold12513_183079	74.366	LG13	scaffold12513	183079	4.04	1.34	cassava4.1_000238m	pleiotropic drug resistance 11	C	T	SYNONYMOUS_CODING	ttC/ttT	F881
scaffold12513_211717	74.753	LG13	scaffold12513	211717	4.13	1.2	cassava4.1_001686m	starch branching enzyme 2.2	G	T	NA	NA	NA
scaffold02892_11623	76.798	LG13	scaffold02892	11623	3.38	0.57	cassava4.1_006623m	RNA-binding (RRM/RBD/RNP motifs) family protein	G	A	NA	NA	NA
scaffold02892_525067	77.694	LG13	scaffold02892	525067	3.81	0.2	cassava4.1_013338m	Polynucleotidyl transferase, ribonuclease H-like superfamily protein	A	G	SYNONYMOUS_CODING	ccA/ccG	P193
scaffold02892_670556	79.55	LG13	scaffold02892	670556	3.08	0.06	NA	NA	T	C	NA	NA	NA
scaffold02892_369736	80.186	LG13	scaffold02892	369736	4.37	0.18	cassava4.1_013164m	NAD(P)-binding Rossmann-fold superfamily protein	C	T	NON_SYNONYMOUS_CODING	aGc/aAc	S109N
scaffold02892_477326	80.629	LG13	scaffold02892	477326	4.32	0.13	cassava4.1_002790m	arginine/serine-rich zinc knuckle-containing protein 33	T	A	NON_SYNONYMOUS_CODING	gAg/gTg	E579V
scaffold02892_718869	81.681	LG13	scaffold02892	718869	3.86	0.09	cassava4.1_016248m	NDR1/HIN1-like 1	G	T	NON_SYNONYMOUS_CODING	gCa/gAa	A148E
scaffold02892_312869	81.784	LG13	scaffold02892	312869	4.62	0.16	cassava4.1_004974m	Pentatricopeptide repeat (PPR-like) superfamily protein	C	T	SYNONYMOUS_CODING	taC/taT	Y78
scaffold02892_246517	81.784	LG13	scaffold02892	246517	4.6	0.17	cassava4.1_010214m	decapping 1	A	G	SYNONYMOUS_CODING	acA/acG	T199
scaffold02892_574597	82.399	LG13	scaffold02892	574597	4.59	0.36	NA	NA	G	T	NA	NA	NA
scaffold02892_183911	82.69	LG13	scaffold02892	183911	4.45	0.17	cassava4.1_010977m	Transducin/WD40 repeat-like superfamily protein	T	C	SYNONYMOUS_CODING	gtA/gtG	V152
scaffold02892_28952	82.815	LG13	scaffold02892	28952	3.89	0.15	cassava4.1_005918m	Rho GTPase activating protein with PAK-box/P21-Rho-binding domain	G	C	NON_SYNONYMOUS_CODING	Cca/Gca	P482A
scaffold02892_1002335	83.12	LG13	scaffold02892	1002335	3.88	0.13	cassava4.1_001530m	ARM repeat superfamily protein	G	A	NON_SYNONYMOUS_CODING	atG/atA	M777I
scaffold07238_520754	83.446	LG13	scaffold07238	520754	4.14	0.51	NA	NA	A	T	NA	NA	NA
scaffold02892_962371	84.522	LG13	scaffold02892	962371	3.86	0.13	cassava4.1_001461m	ARM repeat superfamily protein	A	G	NA	NA	NA
scaffold02892_871515	84.957	LG13	scaffold02892	871515	3.67	0.12	cassava4.1_003045m	BEL1-like homeodomain 1	C	G	NON_SYNONYMOUS_CODING	ttG/ttC	L506F
scaffold02892_907012	85.682	LG13	scaffold02892	907012	3	0.11	cassava4.1_001948m	UDP-Glycosyltransferase superfamily protein	A	G	SYNONYMOUS_CODING	gtT/gtC	V624
scaffold02892_1105930	88.448	LG13	scaffold02892	1105930	1.97	0.14	cassava4.1_001187m	ubiquitin-specific protease 8	T	A	NON_SYNONYMOUS_CODING	Ttc/Atc	F655I
scaffold03777_103057	88.52	LG13	scaffold03777	103057	1.95	0.27	cassava4.1_022912m	Tetratricopeptide repeat (TPR)-like superfamily protein	G	A	SYNONYMOUS_CODING	caG/caA	Q327
scaffold02892_1202013	88.919	LG13	scaffold02892	1202013	1.86	0.14	cassava4.1_002331m	ABC-2 type transporter family protein	A	C	SYNONYMOUS_CODING	gcT/gcG	A22
scaffold02892_1186120	89.294	LG13	scaffold02892	1186120	1.95	0.14	cassava4.1_008177m	Sucrose-6F-phosphate phosphohydrolase family protein	T	G	NA	NA	NA
scaffold03777_234690	89.893	LG13	scaffold03777	234690	1.55	0.34	cassava4.1_030705m	Phosphatidic acid phosphatase (PAP2) family protein	A	C	SYNONYMOUS_CODING	gtA/gtC	V305
scaffold06591_22407	90.085	LG13	scaffold06591	22407	1.73	0.33	cassava4.1_019672m	Cystatin/monellin superfamily protein	C	T	NA	NA	NA
scaffold03777_172127	90.357	LG13	scaffold03777	172127	1.9	0.21	cassava4.1_000446m	RNA binding;RNA binding	T	C	NON_SYNONYMOUS_CODING	Acc/Gcc	T1030A
scaffold03777_202144	90.521	LG13	scaffold03777	202144	1.97	0.39	cassava4.1_016123m	SC35-like splicing factor 30A	A	G	NON_SYNONYMOUS_CODING	cAa/cGa	Q156R
scaffold06591_246399	91.11	LG13	scaffold06591	246399	2.16	0.54	cassava4.1_016798m	WCRKC thioredoxin 1	C	A	SYNONYMOUS_CODING	gtG/gtT	V15
scaffold06591_129923	91.38	LG13	scaffold06591	129923	1.96	0.43	cassava4.1_000872m	P-loop containing nucleoside triphosphate hydrolases superfamily protein	T	G	NA	NA	NA
scaffold02892_1161346	91.617	LG13	scaffold02892	1161346	1.7	0.31	cassava4.1_007195m	FASCICLIN-like arabinogalactan protein 17 precursor	A	G	SYNONYMOUS_CODING	tcT/tcC	S25
scaffold06591_262095	91.834	LG13	scaffold06591	262095	1.84	0.4	NA	NA	C	T	NA	NA	NA
scaffold06591_199986	92.437	LG13	scaffold06591	199986	1.67	0.24	NA	NA	A	G	NA	NA	NA
scaffold03602_199758	93.298	LG13	scaffold03602	199758	1.18	0.47	cassava4.1_009430m	Nse4, component of Smc5/6 DNA repair complex	T	G	SYNONYMOUS_CODING	atA/atC	I124
scaffold06591_176256	93.586	LG13	scaffold06591	176256	1.44	0.42	NA	NA	A	G	NA	NA	NA
scaffold06591_102348	95.063	LG13	scaffold06591	102348	1.86	0.7	cassava4.1_032776m		T	C	NA	NA	NA
scaffold03777_78105	96.783	LG13	scaffold03777	78105	1.66	0.2	cassava4.1_009133m	ubiquitin-specific protease 12	C	T	NA	NA	NA
scaffold11786_124895	102.425	LG13	scaffold11786	124895	0.88	0.49	cassava4.1_023444m	Protein of unknown function (DUF288)	A	G	NA	NA	NA
scaffold03602_644799	103.147	LG13	scaffold03602	644799	0.79	0.51	cassava4.1_013275m	Chaperone DnaJ-domain superfamily protein	G	C	NON_SYNONYMOUS_CODING	Gca/Cca	A125P
scaffold03602_660960	103.75	LG13	scaffold03602	660960	0.68	0.54	cassava4.1_005756m	Peptidase S41 family protein	T	C	NA	NA	NA
scaffold08100_165239	113.406	LG13	scaffold08100	165239	0.67	0.51	cassava4.1_001019m	valyl-tRNA synthetase / valine--tRNA ligase (VALRS)	T	G	NA	NA	NA
scaffold09761_46050	116.484	LG13	scaffold09761	46050	0.44	0.37	cassava4.1_018996m		C	A	NA	NA	NA
scaffold08100_93579	117.783	LG13	scaffold08100	93579	0.66	0.31	cassava4.1_000214m	glutamate synthase 1	T	C	SYNONYMOUS_CODING	gtT/gtC	V1120
scaffold08100_446197	119.076	LG13	scaffold08100	446197	0.65	0.3	NA	NA	G	C	NA	NA	NA
scaffold09761_150223	122.129	LG13	scaffold09761	150223	0.37	0.59	cassava4.1_002407m	DNA GYRASE B2	A	G	NON_SYNONYMOUS_CODING	atA/atG	I421M
scaffold09761_819299	123.526	LG13	scaffold09761	819299	0.41	0.54	cassava4.1_027979m	Major facilitator superfamily protein	T	C	NA	NA	NA
scaffold09761_165184	125.266	LG13	scaffold09761	165184	0.37	0.63	cassava4.1_003760m	PENTATRICOPEPTIDE REPEAT 596	C	T	SYNONYMOUS_CODING	tcG/tcA	S321
scaffold08100_75306	127.17	LG13	scaffold08100	75306	0.4	0.61	cassava4.1_000214m	glutamate synthase 1	G	A	NA	NA	NA
scaffold08100_360379	128.098	LG13	scaffold08100	360379	0.36	0.62	cassava4.1_023686m	Calcium-dependent phosphotriesterase superfamily protein	G	A	NA	NA	NA
scaffold08100_305629	128.098	LG13	scaffold08100	305629	0.36	0.62	cassava4.1_016813m	Tetratricopeptide repeat (TPR)-like superfamily protein	G	T	NA	NA	NA
scaffold08100_395171	128.802	LG13	scaffold08100	395171	0.04	0.03	cassava4.1_022288m	response regulator 9	T	A	NA	NA	NA
scaffold08100_536366	130.268	LG13	scaffold08100	536366	0	0	cassava4.1_012814m		A	G	NA	NA	NA
scaffold11297_375022	0	LG14	scaffold11297	375022	1.48	0.28	cassava4.1_000825m	exportin 1A	C	T	NA	NA	NA
scaffold11297_614661	3.534	LG14	scaffold11297	614661	1.53	0.3	cassava4.1_008954m	root cap 1 (RCP1)	T	G	NA	NA	NA
scaffold11297_587169	4.094	LG14	scaffold11297	587169	1.46	0.28	cassava4.1_005674m	cytochrome P450, family 87, subfamily A, polypeptide 6	C	T	NON_SYNONYMOUS_CODING	cCg/cTg	P44L
scaffold11297_734273	4.624	LG14	scaffold11297	734273	0.97	0.23	cassava4.1_012234m	TatD related DNase	G	A	NA	NA	NA
scaffold11297_628679	5.99	LG14	scaffold11297	628679	0.84	0.19	cassava4.1_007113m	sigma factor A	G	A	NA	NA	NA
scaffold11297_395107	6.633	LG14	scaffold11297	395107	0.9	0.31	cassava4.1_006089m	Major facilitator superfamily protein	T	C	SYNONYMOUS_CODING	acT/acC	T204
scaffold09360_239075	7.295	LG14	scaffold09360	239075	0.69	0.18	cassava4.1_006893m	Glycosyl hydrolase superfamily protein	C	A	NA	NA	NA
scaffold11297_422250	7.689	LG14	scaffold11297	422250	0.78	0.25	cassava4.1_005725m	hydroxyproline-rich glycoprotein family protein	A	G	NA	NA	NA
scaffold11297_161393	8.277	LG14	scaffold11297	161393	0.57	0.25	cassava4.1_034453m	galacturonosyltransferase 7	G	T	SYNONYMOUS_CODING	ccC/ccA	P203
scaffold11297_915421	8.681	LG14	scaffold11297	915421	0.64	0.16	cassava4.1_013670m	FAR1-related sequence 3	A	G	NA	NA	NA
scaffold11297_779591	9.022	LG14	scaffold11297	779591	0.76	0.16	cassava4.1_011580m		A	C	NA	NA	NA
scaffold11297_358153	9.223	LG14	scaffold11297	358153	0.66	0.13	cassava4.1_007209m	UDP-glucosyl transferase 78D2	G	T	SYNONYMOUS_CODING	gcG/gcT	A129
scaffold11297_748823	9.447	LG14	scaffold11297	748823	0.62	0.1	cassava4.1_010747m	RING/U-box superfamily protein	G	A	NON_SYNONYMOUS_CODING	cCg/cTg	P198L
scaffold11297_214479	9.694	LG14	scaffold11297	214479	0.55	0.16	cassava4.1_013711m	rubredoxin family protein	C	A	NA	NA	NA
scaffold11297_857736	9.864	LG14	scaffold11297	857736	0.39	0.14	cassava4.1_003947m	UDP-GLUCOSE PYROPHOSPHORYLASE 1	A	T	NA	NA	NA
scaffold11297_133250	10.291	LG14	scaffold11297	133250	0.35	0.31	cassava4.1_007896m		T	A	NON_SYNONYMOUS_CODING	Ttt/Att	F86I
scaffold11297_446811	10.839	LG14	scaffold11297	446811	0.31	0.23	cassava4.1_029650m	Werner syndrome-like exonuclease	G	A	NON_SYNONYMOUS_CODING	Gct/Act	A221T
scaffold11297_562811	11.164	LG14	scaffold11297	562811	0.33	0.27	cassava4.1_010835m	gamma-tocopherol methyltransferase	G	T	SYNONYMOUS_CODING	tcG/tcT	S61
scaffold03802_304639	12.719	LG14	scaffold03802	304639	0.61	0.74	cassava4.1_011094m	type one serine/threonine protein phosphatase 4	A	T	NA	NA	NA
scaffold03802_562889	13.419	LG14	scaffold03802	562889	0.81	0.76	cassava4.1_014849m	indoleacetic acid-induced protein 16	A	G	SYNONYMOUS_CODING	gaT/gaC	D203
scaffold03802_253345	14.498	LG14	scaffold03802	253345	0.58	0.61	cassava4.1_010497m	threonine aldolase 1	A	C	NON_SYNONYMOUS_CODING	Tca/Gca	S124A
scaffold00321_55614	14.66	LG14	scaffold00321	55614	0.55	0.61	cassava4.1_001344m	transcription regulator NOT2/NOT3/NOT5 family protein	T	C	SYNONYMOUS_CODING	gtT/gtC	V721
scaffold03802_832845	14.793	LG14	scaffold03802	832845	0.67	0.69	cassava4.1_004265m	zeta-carotene desaturase	G	A	NA	NA	NA
scaffold00321_12319	14.904	LG14	scaffold00321	12319	0.65	0.77	NA	NA	G	T	NA	NA	NA
scaffold00321_41055	15.018	LG14	scaffold00321	41055	0.61	0.57	cassava4.1_008636m	Homeodomain-like superfamily protein	T	A	NA	NA	NA
scaffold03802_337761	15.302	LG14	scaffold03802	337761	0.62	0.7	cassava4.1_008870m		C	T	NON_SYNONYMOUS_CODING	Gcg/Acg	A219T
scaffold03802_801522	15.7	LG14	scaffold03802	801522	0.69	0.56	cassava4.1_012784m	Plant protein of unknown function (DUF868)	G	A	NON_SYNONYMOUS_CODING	Cat/Tat	H219Y
scaffold03802_65232	15.85	LG14	scaffold03802	65232	0.67	0.51	cassava4.1_007904m	F-box/RNI-like superfamily protein	G	A	SYNONYMOUS_CODING	caG/caA	Q239
scaffold03802_903939	16.212	LG14	scaffold03802	903939	0.66	0.56	cassava4.1_011822m	O-acetylserine (thiol) lyase (OAS-TL) isoform A1	G	A	NA	NA	NA
scaffold03802_48059	16.503	LG14	scaffold03802	48059	0.64	0.52	cassava4.1_003716m	Haem oxygenase-like, multi-helical	A	T	NA	NA	NA
scaffold03802_109361	16.77	LG14	scaffold03802	109361	0.73	0.84	cassava4.1_013740m	peroxin-12	C	T	NA	NA	NA
scaffold03802_146243	17.118	LG14	scaffold03802	146243	0.62	0.5	cassava4.1_007334m, cassava4.1_020411m	Calcium-binding EF-hand family protein;	G	T	STOP_GAINED	Gga/Tga	G3*
scaffold04285_312628	17.294	LG14	scaffold04285	312628	0.71	0.64	cassava4.1_012420m		T	A	SYNONYMOUS_CODING	gcA/gcT	A235
scaffold04285_296834	17.401	LG14	scaffold04285	296834	0.78	0.77	cassava4.1_004340m	Protein kinase superfamily protein	C	A	NA	NA	NA
scaffold03802_487944	17.629	LG14	scaffold03802	487944	0.84	0.97	cassava4.1_027392m	LisH dimerisation motif;WD40/YVTN repeat-like-containing domain	A	C	NA	NA	NA
scaffold03802_434339	17.857	LG14	scaffold03802	434339	0.77	0.68	cassava4.1_014562m	FAD/NAD(P)-binding oxidoreductase family protein	T	C	NA	NA	NA
scaffold04285_330710	17.919	LG14	scaffold04285	330710	0.85	0.8	cassava4.1_000977m	Protein kinase superfamily protein	C	A	NA	NA	NA
scaffold04285_275181	18.136	LG14	scaffold04285	275181	0.64	1.17	cassava4.1_011267m	vamp/synaptobrevin-associated protein 27-2	G	A	NON_SYNONYMOUS_CODING	atG/atA	M106I
scaffold04285_156331	18.515	LG14	scaffold04285	156331	0.68	0.62	cassava4.1_022554m	Major facilitator superfamily protein	C	G	NA	NA	NA
scaffold03802_123218	18.726	LG14	scaffold03802	123218	0.54	0.37	cassava4.1_004312m		A	G	NA	NA	NA
scaffold04285_237841	19.055	LG14	scaffold04285	237841	0.51	0.55	cassava4.1_004315m	DCD (Development and Cell Death) domain protein	T	A	SYNONYMOUS_CODING	tcA/tcT	S50
scaffold03802_700069	19.45	LG14	scaffold03802	700069	0.58	1.77	cassava4.1_011006m	NAD(P)-linked oxidoreductase superfamily protein	G	A	SYNONYMOUS_CODING	ggG/ggA	G75
scaffold03572_96639	20.234	LG14	scaffold03572	96639	0.54	1.1	cassava4.1_001014m	glycoside hydrolase family 2 protein	C	T	NA	NA	NA
scaffold11668_94000	20.459	LG14	scaffold11668	94000	0.74	1.25	cassava4.1_017093m	ribosomal protein L18	T	C	SYNONYMOUS_CODING	gaT/gaC	D23
scaffold04285_205752	20.86	LG14	scaffold04285	205752	0.88	0.63	cassava4.1_011042m	alpha/beta-Hydrolases superfamily protein	T	A	NA	NA	NA
scaffold04285_173983	21.73	LG14	scaffold04285	173983	0.82	0.61	cassava4.1_001811m	homolog of yeast autophagy 18 (ATG18) H	A	G	NON_SYNONYMOUS_CODING	Aga/Gga	R761G
scaffold10305_190786	22.369	LG14	scaffold10305	190786	1.23	0.29	cassava4.1_001939m	RING/U-box protein	G	A	NON_SYNONYMOUS_CODING	Gat/Aat	D362N
scaffold08542_761679	22.409	LG14	scaffold08542	761679	0.08	0.07	cassava4.1_014755m		A	T	NA	NA	NA
scaffold10305_692368	22.764	LG14	scaffold10305	692368	0.89	0.39	cassava4.1_010823m		T	C	NON_SYNONYMOUS_CODING	aAc/aGc	N151S
scaffold03572_111321	23.001	LG14	scaffold03572	111321	0.95	0.14	cassava4.1_016419m	Pre-rRNA-processing protein TSR2, conserved region	T	C	NA	NA	NA
scaffold10305_321290	23.503	LG14	scaffold10305	321290	1.14	1.17	cassava4.1_025325m	Inorganic H pyrophosphatase family protein	G	A	SYNONYMOUS_CODING	gaC/gaT	D705
scaffold10305_702667	23.981	LG14	scaffold10305	702667	0.86	0.66	cassava4.1_003616m	putative endonuclease or glycosyl hydrolase with C2H2-type zinc finger domain	C	T	NON_SYNONYMOUS_CODING	aCa/aTa	T455I
scaffold10305_468373	24.45	LG14	scaffold10305	468373	0.83	0.93	cassava4.1_016517m	basic helix-loop-helix (bHLH) DNA-binding superfamily protein	G	T	SYNONYMOUS_CODING	gcG/gcT	A76
scaffold10305_426356	24.727	LG14	scaffold10305	426356	1.07	0.98	cassava4.1_004924m	HIT zinc finger ;PAPA-1-like conserved region	T	C	NA	NA	NA
scaffold10305_440661	25.075	LG14	scaffold10305	440661	0.97	0.56	cassava4.1_004102m	iron-regulated protein 3	T	C	NA	NA	NA
scaffold10305_714002	25.442	LG14	scaffold10305	714002	0.84	0.5	cassava4.1_007314m	Pyridoxal phosphate (PLP)-dependent transferases superfamily protein	G	A	SYNONYMOUS_CODING	tcC/tcT	S345
scaffold08757_444179	26	LG14	scaffold08757	444179	0.46	0.6	cassava4.1_028123m	Protein of unknown function (DUF707)	T	C	NA	NA	NA
scaffold08757_534782	26.196	LG14	scaffold08757	534782	0.65	1.02	cassava4.1_001330m	chromatin remodeling 4	A	T	SYNONYMOUS_CODING	ggA/ggT	G876
scaffold08757_486495	26.544	LG14	scaffold08757	486495	0.59	0.79	cassava4.1_030813m	Leucine-rich repeat (LRR) family protein	T	C	NON_SYNONYMOUS_CODING	gTg/gCg	V538A
scaffold08757_573583	26.829	LG14	scaffold08757	573583	0.59	0.7	cassava4.1_002485m	Glutamyl/glutaminyl-tRNA synthetase, class Ic	A	T	NON_SYNONYMOUS_CODING	agA/agT	R699S
scaffold02960_657838	26.837	LG14	scaffold02960	657838	0.68	0.49	cassava4.1_013202m	plasma membrane intrinsic protein 2	A	G	NA	NA	NA
scaffold10305_825581	27.355	LG14	scaffold10305	825581	0.77	0.59	cassava4.1_008092m	MBOAT (membrane bound O-acyl transferase) family protein	G	A	NA	NA	NA
scaffold08757_314531	27.847	LG14	scaffold08757	314531	0.77	0.57	cassava4.1_010442m	Transketolase family protein	A	G	NA	NA	NA
scaffold08757_281174	28.433	LG14	scaffold08757	281174	0.71	0.41	cassava4.1_015963m	Leucine-rich repeat (LRR) family protein	A	G	NA	NA	NA
scaffold10305_798339	28.807	LG14	scaffold10305	798339	0.62	0.51	cassava4.1_007846m	myb domain protein 61	A	G	SYNONYMOUS_CODING	aaA/aaG	K105
scaffold06488_73290	29.559	LG14	scaffold06488	73290	0.64	0.38	cassava4.1_012159m	Mitochondrial substrate carrier family protein	C	T	SYNONYMOUS_CODING	tcC/tcT	S220
scaffold08542_702342	29.872	LG14	scaffold08542	702342	0.96	0.09	cassava4.1_024900m	DNAJ heat shock N-terminal domain-containing protein	A	T	NA	NA	NA
scaffold10305_781994	30.044	LG14	scaffold10305	781994	0.45	0.75	cassava4.1_002342m	neurofilament protein-related	C	T	NA	NA	NA
scaffold02620_58678	30.656	LG14	scaffold02620	58678	0.53	0.05	cassava4.1_019750m		A	C	NON_SYNONYMOUS_CODING	Aat/Cat	N3H
scaffold02620_142227	30.789	LG14	scaffold02620	142227	0.51	0.07	NA	NA	G	A	NA	NA	NA
scaffold06550_527526	32.028	LG14	scaffold06550	527526	0.32	0.73	cassava4.1_007980m	monodehydroascorbate reductase 1	T	G	NA	NA	NA
scaffold11668_78939	32.406	LG14	scaffold11668	78939	0.73	1.63	cassava4.1_017306m	pseudouridine synthase and archaeosine transglycosylase (PUA) domain-containing protein	T	G	NA	NA	NA
scaffold02960_709138	32.745	LG14	scaffold02960	709138	0.1	0.49	cassava4.1_015970m	lysine decarboxylase family protein	A	C	NA	NA	NA
scaffold02960_641483	32.922	LG14	scaffold02960	641483	0.01	0.84	cassava4.1_010565m	RING/U-box superfamily protein	A	T	NA	NA	NA
scaffold06550_69838	33.482	LG14	scaffold06550	69838	0.23	0.64	cassava4.1_001044m	ubiquitin-protein ligase 7	T	C	NA	NA	NA
scaffold10780_38755	33.643	LG14	scaffold10780	38755	0.26	0.9	NA	NA	T	C	NA	NA	NA
scaffold05133_145560	34.248	LG14	scaffold05133	145560	0.4	0.71	cassava4.1_021525m	Phosphatidic acid phosphatase (PAP2) family protein	C	G	SYNONYMOUS_CODING	gtC/gtG	V132
scaffold06550_20260	34.35	LG14	scaffold06550	20260	0.16	0.94	cassava4.1_003512m	poly(A) binding protein 7	C	G	NA	NA	NA
scaffold05133_113756	34.718	LG14	scaffold05133	113756	0.01	0.62	cassava4.1_003690m	ROP interactive partner 3	G	A	NON_SYNONYMOUS_CODING	gCt/gTt	A299V
scaffold02960_592692	34.951	LG14	scaffold02960	592692	0.02	0.59	NA	NA	C	T	NA	NA	NA
scaffold02960_609905	35.083	LG14	scaffold02960	609905	0.01	0.61	cassava4.1_006710m	homolog of mamallian P58IPK	G	T	NA	NA	NA
scaffold05133_91608	35.083	LG14	scaffold05133	91608	0.01	0.61	cassava4.1_002459m	Tetratricopeptide repeat (TPR)-like superfamily protein	A	C	NON_SYNONYMOUS_CODING	Aat/Cat	N335H
scaffold06550_592251	35.533	LG14	scaffold06550	592251	0.02	0.4	cassava4.1_018176m	A20/AN1-like zinc finger family protein	G	A	NON_SYNONYMOUS_CODING	cGa/cAa	R47Q
scaffold05133_124142	35.622	LG14	scaffold05133	124142	0.01	0.6	cassava4.1_005322m	alpha/beta-Hydrolases superfamily protein	T	G	NA	NA	NA
scaffold05133_172427	36.007	LG14	scaffold05133	172427	0.06	0.49	cassava4.1_030125m		C	G	NON_SYNONYMOUS_CODING	gaG/gaC	E208D
scaffold06550_542724	36.554	LG14	scaffold06550	542724	0.41	0.41	cassava4.1_005734m	IQ calmodulin-binding motif family protein	G	A	NA	NA	NA
scaffold06550_248892	36.833	LG14	scaffold06550	248892	0.55	0.51	cassava4.1_005319m	Nucleotide-diphospho-sugar transferases superfamily protein	G	T	NA	NA	NA
scaffold06550_203077	37.195	LG14	scaffold06550	203077	0.63	0.72	cassava4.1_005820m	cytochrome P450, family 76, subfamily G, polypeptide 1	T	A	NON_SYNONYMOUS_CODING	tTc/tAc	F328Y
scaffold06550_261760	37.335	LG14	scaffold06550	261760	0.61	0.88	cassava4.1_012237m	Zinc finger C-x8-C-x5-C-x3-H type family protein	A	T	NA	NA	NA
scaffold08136_196762	37.612	LG14	scaffold08136	196762	0.32	0.85	cassava4.1_033034m	Tetratricopeptide repeat (TPR)-like superfamily protein	C	T	SYNONYMOUS_CODING	Cta/Tta	L667
scaffold06550_759690	37.629	LG14	scaffold06550	759690	0.01	0.47	cassava4.1_005945m	Rho GTPase activating protein with PAK-box/P21-Rho-binding domain	C	T	SYNONYMOUS_CODING	acG/acA	T433
scaffold06550_732231	37.838	LG14	scaffold06550	732231	0	0.47	cassava4.1_006513m	RNA-binding (RRM/RBD/RNP motifs) family protein	C	T	NA	NA	NA
scaffold06550_657578	38.015	LG14	scaffold06550	657578	0.01	0.45	cassava4.1_017497m		C	A	NA	NA	NA
scaffold06550_776990	38.171	LG14	scaffold06550	776990	0.02	0.23	cassava4.1_006747m		T	A	SYNONYMOUS_CODING	tcA/tcT	S212
scaffold06550_320197	38.686	LG14	scaffold06550	320197	0.24	0.73	cassava4.1_028748m	heat shock transcription factor A3	G	A	NON_SYNONYMOUS_CODING	gGt/gAt	G332D
scaffold06550_714280	39.077	LG14	scaffold06550	714280	0.12	0.64	cassava4.1_012918m		A	C	NA	NA	NA
scaffold11279_237293	39.714	LG14	scaffold11279	237293	0.11	0.43	cassava4.1_015184m	ubiquitin E2 variant 1D-4	G	T	NA	NA	NA
scaffold11279_472033	40.024	LG14	scaffold11279	472033	0.08	0.38	cassava4.1_002993m	BEL1-like homeodomain 1	C	G	NON_SYNONYMOUS_CODING	Cga/Gga	R492G
scaffold08542_714817	40.498	LG14	scaffold08542	714817	0.12	0.44	cassava4.1_013587m	Ribosomal protein L22p/L17e family protein	A	C	NA	NA	NA
scaffold08542_548089	40.932	LG14	scaffold08542	548089	0.11	0.45	cassava4.1_001856m	ABC-2 type transporter family protein	A	G	NA	NA	NA
scaffold08542_593716	41.115	LG14	scaffold08542	593716	0.09	0.05	cassava4.1_016598m		C	T	NON_SYNONYMOUS_CODING	tCt/tTt	S25F
scaffold08542_470495	41.318	LG14	scaffold08542	470495	0.08	0.26	cassava4.1_005402m	Protein of unknown function, DUF593	A	G	SYNONYMOUS_CODING	ccA/ccG	P283
scaffold08542_437451	41.917	LG14	scaffold08542	437451	0.07	0.29	cassava4.1_008239m	aromatic and neutral transporter 1	A	T	NA	NA	NA
scaffold08542_816131	42.258	LG14	scaffold08542	816131	0.07	0.32	cassava4.1_011620m	nuclear factor Y, subunit A10	C	T	NA	NA	NA
scaffold08542_412424	42.474	LG14	scaffold08542	412424	0.08	0.31	cassava4.1_000599m	ubiquitin-specific protease 12	A	G	NA	NA	NA
scaffold08542_42224	43.034	LG14	scaffold08542	42224	0.16	0.52	cassava4.1_002390m		T	G	NON_SYNONYMOUS_CODING	aaT/aaG	N351K
scaffold08542_174922	43.115	LG14	scaffold08542	174922	0.13	0.64	cassava4.1_020924m		T	C	NA	NA	NA
scaffold08542_281737	43.183	LG14	scaffold08542	281737	0.16	0.42	cassava4.1_000361m	Cleavage and polyadenylation specificity factor (CPSF) A subunit protein	C	T	NA	NA	NA
scaffold08542_314029	43.392	LG14	scaffold08542	314029	0.19	0.41	cassava4.1_001203m	eukaryotic translation initiation factor 3C	T	A	NON_SYNONYMOUS_CODING	gAc/gTc	D51V
scaffold08542_225022	43.454	LG14	scaffold08542	225022	0.2	0.4	cassava4.1_003715m	P-loop containing nucleoside triphosphate hydrolases superfamily protein	A	G	SYNONYMOUS_CODING	ggT/ggC	G575
scaffold08542_371058	43.756	LG14	scaffold08542	371058	0.27	0.26	cassava4.1_016070m	ribosomal protein 5B	G	A	SYNONYMOUS_CODING	tcG/tcA	S66
scaffold03687_334998	43.852	LG14	scaffold03687	334998	0.22	0.65	cassava4.1_015396m		A	G	NA	NA	NA
scaffold11841_33450	45.035	LG14	scaffold11841	33450	0.33	0.37	cassava4.1_018422m	actin depolymerizing factor 1	G	A	SYNONYMOUS_CODING	gcG/gcA	A16
scaffold08542_833064	45.219	LG14	scaffold08542	833064	0.65	0.37	cassava4.1_011206m	chloroplast RNA-binding protein 33	A	G	NON_SYNONYMOUS_CODING	aAa/aGa	K117R
scaffold08542_66924	46.043	LG14	scaffold08542	66924	0.22	0.72	cassava4.1_029582m	P-loop containing nucleoside triphosphate hydrolases superfamily protein	T	G	NON_SYNONYMOUS_CODING	aaA/aaC	K477N
scaffold08542_636631	47.788	LG14	scaffold08542	636631	0.17	0.08	cassava4.1_009594m	RING-H2 group F2A	T	C	NA	NA	NA
scaffold08542_682356	49.367	LG14	scaffold08542	682356	0.04	0.07	cassava4.1_006343m	TPX2 (targeting protein for Xklp2) protein family	G	A	NA	NA	NA
scaffold00247_225345	49.494	LG14	scaffold00247	225345	0.17	0.63	cassava4.1_017644m		T	C	NA	NA	NA
scaffold04526_85713	51.812	LG14	scaffold04526	85713	0.79	0.18	cassava4.1_019065m	lysophosphatidyl acyltransferase 2	A	T	NA	NA	NA
scaffold02242_224985	52.879	LG14	scaffold02242	224985	1.21	0.48	cassava4.1_013538m	Remorin family protein	A	C	NON_SYNONYMOUS_CODING	Tca/Gca	S147A
scaffold04526_180352	53.278	LG14	scaffold04526	180352	1.14	0.44	NA	NA	T	C	NA	NA	NA
scaffold06257_98321	53.968	LG14	scaffold06257	98321	0.9	0.54	cassava4.1_005499m	NADPH-dependent thioredoxin reductase C	T	A	NA	NA	NA
scaffold06257_181619	54.152	LG14	scaffold06257	181619	0.93	0.54	cassava4.1_013625m	Nucleotide-sugar transporter family protein	C	T	NA	NA	NA
scaffold02242_174757	54.396	LG14	scaffold02242	174757	0.92	0.52	cassava4.1_002070m	seed imbibition 2	A	C	NON_SYNONYMOUS_CODING	atT/atG	I160M
scaffold02242_68881	54.686	LG14	scaffold02242	68881	0.83	0.51	cassava4.1_012632m	3\'-5\'-exoribonuclease family protein	A	G	SYNONYMOUS_CODING	tcT/tcC	S194
scaffold06257_226865	54.87	LG14	scaffold06257	226865	0.83	0.53	cassava4.1_024063m	UDP-glycosyltransferase 73B4	C	T	NON_SYNONYMOUS_CODING	Gaa/Aaa	E456K
scaffold09692_114972	55.167	LG14	scaffold09692	114972	0.67	0.49	cassava4.1_026141m	Pentatricopeptide repeat (PPR) superfamily protein	T	A	NON_SYNONYMOUS_CODING	Tcc/Acc	S106T
scaffold09692_293933	57.204	LG14	scaffold09692	293933	0.79	0.09	cassava4.1_002874m	P-loop containing nucleoside triphosphate hydrolases superfamily protein	C	T	SYNONYMOUS_CODING	tcC/tcT	S15
scaffold02242_56728	58.061	LG14	scaffold02242	56728	1.15	1.04	cassava4.1_002085m	Protein of unknown function (DUF288)	A	G	NON_SYNONYMOUS_CODING	aAt/aGt	N629S
scaffold05848_169682	59.549	LG14	scaffold05848	169682	0.67	0.31	cassava4.1_003984m	L-galactono-1,4-lactone dehydrogenase	G	C	NA	NA	NA
scaffold02242_186423	61.319	LG14	scaffold02242	186423	0.98	1	cassava4.1_005336m	calcium-dependent protein kinase 32	A	G	NA	NA	NA
scaffold06257_153005	62.831	LG14	scaffold06257	153005	0.28	0.38	cassava4.1_007186m	6-phosphogluconate dehydrogenase family protein	A	T	NA	NA	NA
scaffold09692_85905	65.667	LG14	scaffold09692	85905	0.57	0.74	cassava4.1_011436m	DHFS-FPGS homolog C	T	A	NA	NA	NA
scaffold02765_84036	68.723	LG14	scaffold02765	84036	0.45	0.21	cassava4.1_006631m	serine carboxypeptidase-like 45	A	C	NA	NA	NA
scaffold08494_163505	70.1	LG14	scaffold08494	163505	0.6	0.44	cassava4.1_009794m	GroES-like zinc-binding dehydrogenase family protein	A	T	SYNONYMOUS_CODING	atT/atA	I222
scaffold08494_227145	71.677	LG14	scaffold08494	227145	1.05	0.78	NA	NA	T	G	NA	NA	NA
scaffold08494_290398	73.019	LG14	scaffold08494	290398	0.55	0.69	cassava4.1_024101m	rotamase FKBP 1	T	C	NA	NA	NA
scaffold02765_338986	73.312	LG14	scaffold02765	338986	0.48	0.64	cassava4.1_007598m	beta-6 tubulin	C	T	SYNONYMOUS_CODING	ttC/ttT	F85
scaffold08494_493036	75.343	LG14	scaffold08494	493036	0.42	0.78	cassava4.1_002242m	Basic-leucine zipper (bZIP) transcription factor family protein	G	A	NA	NA	NA
scaffold10045_194469	76.041	LG14	scaffold10045	194469	0.34	0.66	cassava4.1_003650m	poltergeist like 4	G	A	NON_SYNONYMOUS_CODING	aCt/aTt	T447I
scaffold01945_190095	-6.08	LG15_a	scaffold01945	190095	0.53	1.14	cassava4.1_016855m	secretion-associated RAS super family 2	T	A	NA	NA	NA
scaffold01945_513259	-5.091	LG15_a	scaffold01945	513259	0.53	1.34	cassava4.1_018884m	Protein of unknown function (DUF581)	T	C	SYNONYMOUS_CODING	ccT/ccC	P107
scaffold01945_492917	-3.225	LG15_a	scaffold01945	492917	0.33	0.4	NA	NA	C	A	NA	NA	NA
scaffold01945_558538	-1.948	LG15_a	scaffold01945	558538	0.16	0.36	cassava4.1_020059m	drought-induced 21	A	C	NA	NA	NA
scaffold01945_643649	-1.426	LG15_a	scaffold01945	643649	0.08	0.25	cassava4.1_004752m		T	G	NON_SYNONYMOUS_CODING	Agt/Cgt	S320R
scaffold01945_660694	-1.188	LG15_a	scaffold01945	660694	0.08	0.31	cassava4.1_000646m	tRNA synthetase class I (I, L, M and V) family protein	G	T	NON_SYNONYMOUS_CODING	ttG/ttT	L431F
scaffold01945_290009	0	LG15_a	scaffold01945	290009	0.52	0.85	cassava4.1_018617m	GATA transcription factor 15	G	A	SYNONYMOUS_CODING	gaG/gaA	E12
scaffold11224_76182	0.963	LG15_a	scaffold11224	76182	0.74	0.35	NA	NA	C	T	NA	NA	NA
scaffold05019_181284	2.569	LG15_a	scaffold05019	181284	0.9	0.46	cassava4.1_014681m	Bax inhibitor-1 family protein	G	C	NA	NA	NA
scaffold04300_5532	2.574	LG15_a	scaffold04300	5532	0.9	0.46	NA	NA	C	T	NA	NA	NA
scaffold02912_155030	2.689	LG15_a	scaffold02912	155030	0.95	0.45	cassava4.1_005137m	RAN GTPase activating protein 2	A	G	NON_SYNONYMOUS_CODING	aTt/aCt	I463T
scaffold08828_69450	3.849	LG15_a	scaffold08828	69450	0.7	1.34	cassava4.1_013908m	novel plant snare 13	G	T	SYNONYMOUS_CODING	atC/atA	I71
scaffold02912_89476	4.808	LG15_a	scaffold02912	89476	0.65	0.41	cassava4.1_028332m	RING-H2 group F2A	G	A	NA	NA	NA
scaffold02912_64287	4.95	LG15_a	scaffold02912	64287	0.78	0.46	cassava4.1_018009m		G	A	SYNONYMOUS_CODING	agG/agA	R29
scaffold05019_41027	5.594	LG15_a	scaffold05019	41027	0.82	0.41	cassava4.1_027203m		A	T	NON_SYNONYMOUS_CODING	Tct/Act	S512T
scaffold04177_132272	5.796	LG15_a	scaffold04177	132272	1.01	1.06	cassava4.1_000581m		C	T	NON_SYNONYMOUS_CODING	Cgg/Tgg	R885W
scaffold01945_430204	5.982	LG15_a	scaffold01945	430204	1.46	2.44	cassava4.1_005949m	Tetratricopeptide repeat (TPR)-like superfamily protein	A	G	SYNONYMOUS_CODING	ctT/ctC	L375
scaffold04300_120430	6.278	LG15_a	scaffold04300	120430	1.29	1.73	cassava4.1_017998m	Clathrin adaptor complex small chain family protein	T	A	NA	NA	NA
scaffold01945_377167	6.732	LG15_a	scaffold01945	377167	0.77	1.23	cassava4.1_003432m	pumilio 24	T	G	NA	NA	NA
scaffold01945_416141	7.19	LG15_a	scaffold01945	416141	0.58	1.41	cassava4.1_016365m	Ribosomal protein L19e family protein	C	T	NA	NA	NA
scaffold10563_446426	8.456	LG15_a	scaffold10563	446426	0.32	0.34	cassava4.1_016873m	AUX/IAA transcriptional regulator family protein	C	G	NON_SYNONYMOUS_CODING	cGt/cCt	R64P
scaffold02421_108470	9.003	LG15_a	scaffold02421	108470	0.37	0.09	cassava4.1_007472m	Plant protein of unknown function (DUF247)	C	A	NON_SYNONYMOUS_CODING	Gat/Tat	D24Y
scaffold10563_513463	9.322	LG15_a	scaffold10563	513463	0.45	0.44	cassava4.1_000754m	zinc knuckle (CCHC-type) family protein	C	T	NON_SYNONYMOUS_CODING	cGa/cAa	R724Q
scaffold06611_102383	9.619	LG15_a	scaffold06611	102383	0.75	0.5	cassava4.1_003334m		A	G	SYNONYMOUS_CODING	tcT/tcC	S581
scaffold05019_152709	10.253	LG15_a	scaffold05019	152709	0.25	0.4	cassava4.1_013198m	P-loop containing nucleoside triphosphate hydrolases superfamily protein	C	T	NON_SYNONYMOUS_CODING	tCc/tTc	S17F
scaffold01945_55043	10.593	LG15_a	scaffold01945	55043	0.39	1.18	cassava4.1_015326m	Cyclophilin-like peptidyl-prolyl cis-trans isomerase family protein	G	T	NA	NA	NA
scaffold01945_155546	10.789	LG15_a	scaffold01945	155546	0.35	1.38	cassava4.1_007831m	binding	C	T	SYNONYMOUS_CODING	tcG/tcA	S431
scaffold02421_302885	10.974	LG15_a	scaffold02421	302885	0.33	0.9	cassava4.1_007181m	peroxisomal 3-ketoacyl-CoA thiolase 3	A	G	NA	NA	NA
scaffold05019_138814	11.374	LG15_a	scaffold05019	138814	0.5	1.08	cassava4.1_004688m	mitogen-activated protein kinase 16	C	T	SYNONYMOUS_CODING	atC/atT	I47
scaffold02421_67495	12.24	LG15_a	scaffold02421	67495	0.37	0.5	cassava4.1_011700m	potassium channel beta subunit 1	G	A	NA	NA	NA
scaffold10563_330559	12.658	LG15_a	scaffold10563	330559	0.64	0.41	cassava4.1_004230m	Pyruvate kinase family protein	G	A	NA	NA	NA
scaffold02421_725499	12.911	LG15_a	scaffold02421	725499	0.61	0.4	cassava4.1_007841m		C	T	NON_SYNONYMOUS_CODING	cGa/cAa	R276Q
scaffold10563_311915	13.337	LG15_a	scaffold10563	311915	0.43	0.59	NA	NA	C	T	NA	NA	NA
scaffold02421_436267	13.734	LG15_a	scaffold02421	436267	0.22	0.4	NA	NA	C	T	NA	NA	NA
scaffold10563_569934	14.075	LG15_a	scaffold10563	569934	0.63	0.89	cassava4.1_029463m	TRAF-like superfamily protein	C	T	NON_SYNONYMOUS_CODING	Gca/Aca	A614T
scaffold05206_186199	14.385	LG15_a	scaffold05206	186199	0.82	1.05	cassava4.1_013217m		A	G	NA	NA	NA
scaffold10563_992994	14.812	LG15_a	scaffold10563	992994	0.7	0.8	NA	NA	G	A	NA	NA	NA
scaffold01945_178965	15.125	LG15_a	scaffold01945	178965	0.14	0.96	cassava4.1_004342m	lipoamide dehydrogenase 1	A	T	NA	NA	NA
scaffold10563_1131413	15.597	LG15_a	scaffold10563	1131413	1.39	0.85	cassava4.1_022876m	Cyclopropane-fatty-acyl-phospholipid synthase	A	T	NON_SYNONYMOUS_CODING	gAt/gTt	D51V
scaffold03000_84562	15.759	LG15_a	scaffold03000	84562	1.5	1.22	cassava4.1_002883m	cyclic nucleotide-gated cation channel 4	G	T	NON_SYNONYMOUS_CODING	aCa/aAa	T586K
scaffold02421_49008	16.448	LG15_a	scaffold02421	49008	0.28	0.81	cassava4.1_004473m	purple acid phosphatase 23	G	C	NON_SYNONYMOUS_CODING	Gca/Cca	A54P
scaffold06278_697036	16.956	LG15_a	scaffold06278	697036	0.41	0.69	cassava4.1_002189m	heat shock protein 70 (Hsp 70) family protein	T	C	NA	NA	NA
scaffold10563_894536	17.076	LG15_a	scaffold10563	894536	0.42	0.58	cassava4.1_003721m	S-adenosyl-L-methionine-dependent methyltransferases superfamily protein	T	A	NON_SYNONYMOUS_CODING	tTt/tAt	F367Y
scaffold10563_870025	17.346	LG15_a	scaffold10563	870025	0.44	0.39	cassava4.1_008983m	NAD(P)-linked oxidoreductase superfamily protein	A	G	NA	NA	NA
scaffold10563_1217785	17.697	LG15_a	scaffold10563	1217785	0.37	0.48	cassava4.1_024095m	plasmodesmata-located protein 2	T	C	SYNONYMOUS_CODING	Ttg/Ctg	L142
scaffold02421_422300	18.091	LG15_a	scaffold02421	422300	0.25	0.9	cassava4.1_009916m	putative type 1 membrane protein	C	A	NA	NA	NA
scaffold02421_530163	18.331	LG15_a	scaffold02421	530163	0.55	0.41	cassava4.1_020748m	Uncharacterised protein family SERF	A	G	NA	NA	NA
scaffold10563_1300443	18.481	LG15_a	scaffold10563	1300443	0.56	0.25	cassava4.1_004598m	GLU-ADT subunit B	G	A	NA	NA	NA
scaffold02421_697427	18.598	LG15_a	scaffold02421	697427	0.44	0.41	cassava4.1_001635m	beta galactosidase 9	G	A	NON_SYNONYMOUS_CODING	gCt/gTt	A829V
scaffold10563_1198907	18.922	LG15_a	scaffold10563	1198907	0.28	0.67	cassava4.1_005423m	MOS4-associated complex 3A	A	G	SYNONYMOUS_CODING	agA/agG	R122
scaffold02421_350975	18.944	LG15_a	scaffold02421	350975	0.27	0.68	cassava4.1_012768m	Tetratricopeptide repeat (TPR)-like superfamily protein	T	A	STOP_GAINED	tTg/tAg	L54*
scaffold02421_384546	19.213	LG15_a	scaffold02421	384546	0.52	0.55	cassava4.1_005809m	Beta-glucosidase, GBA2 type family protein	C	T	SYNONYMOUS_CODING	gcC/gcT	A367
scaffold10563_1267245	19.382	LG15_a	scaffold10563	1267245	0.74	0.43	cassava4.1_005859m	isopropyl malate isomerase large subunit 1	C	T	NA	NA	NA
scaffold06278_396873	19.516	LG15_a	scaffold06278	396873	0.76	0.6	cassava4.1_024294m	Cell differentiation, Rcd1-like protein	A	G	NA	NA	NA
scaffold10563_1424437	19.677	LG15_a	scaffold10563	1424437	0.75	0.81	cassava4.1_002109m	Transducin family protein / WD-40 repeat family protein	C	T	SYNONYMOUS_CODING	gtC/gtT	V620
scaffold03980_32787	19.763	LG15_a	scaffold03980	32787	0.76	0.9	cassava4.1_009268m	glucose 6-phosphate/phosphate translocator 1	T	G	SYNONYMOUS_CODING	gcT/gcG	A216
scaffold06278_654315	20.012	LG15_a	scaffold06278	654315	0.62	0.89	cassava4.1_010900m	RNI-like superfamily protein	T	A	SYNONYMOUS_CODING	cgA/cgT	R309
scaffold10563_959228	20.138	LG15_a	scaffold10563	959228	0.62	0.85	cassava4.1_000477m	COP1-interacting protein-related	A	G	SYNONYMOUS_CODING	ctA/ctG	L976
scaffold06278_64769	20.207	LG15_a	scaffold06278	64769	0.65	0.86	cassava4.1_004568m	CCCH-type zinc fingerfamily protein with RNA-binding domain	G	T	SYNONYMOUS_CODING	tcG/tcT	S83
scaffold02421_1202432	20.443	LG15_a	scaffold02421	1202432	0.73	1.29	cassava4.1_009565m	serine acetyltransferase 2;2	C	T	SYNONYMOUS_CODING	Ctg/Ttg	L163
scaffold06278_47665	20.875	LG15_a	scaffold06278	47665	0.81	0.78	cassava4.1_001585m	Sec23/Sec24 protein transport family protein	C	T	SYNONYMOUS_CODING	aaG/aaA	K629
scaffold02421_277791	20.891	LG15_a	scaffold02421	277791	0.8	0.82	cassava4.1_011109m	2-oxoglutarate (2OG) and Fe(II)-dependent oxygenase superfamily protein	T	A	SYNONYMOUS_CODING	gcT/gcA	A56
scaffold02421_1185004	21.192	LG15_a	scaffold02421	1185004	0.57	0.58	cassava4.1_003152m	agenet domain-containing protein / bromo-adjacent homology (BAH) domain-containing protein	G	A	NA	NA	NA
scaffold02421_874787	21.6	LG15_a	scaffold02421	874787	0.47	0.77	cassava4.1_029985m	farnesyl diphosphate synthase 2	A	C	SYNONYMOUS_CODING	gcT/gcG	A75
scaffold10563_1142559	21.828	LG15_a	scaffold10563	1142559	0.78	0.04	cassava4.1_006331m	RNA-binding (RRM/RBD/RNP motifs) family protein	G	A	NA	NA	NA
scaffold10563_814049	22.444	LG15_a	scaffold10563	814049	0.62	0.03	cassava4.1_005715m	phosphate transporter 1;7	G	C	NON_SYNONYMOUS_CODING	Gtt/Ctt	V228L
scaffold10563_850204	22.707	LG15_a	scaffold10563	850204	0.58	0.05	cassava4.1_016669m		T	G	NON_SYNONYMOUS_CODING	ttA/ttC	L20F
scaffold10563_675663	23.17	LG15_a	scaffold10563	675663	0.36	0.08	cassava4.1_004616m	actin-related protein 9	A	G	NON_SYNONYMOUS_CODING	cTt/cCt	L296P
scaffold10563_742389	23.734	LG15_a	scaffold10563	742389	0.22	0.15	cassava4.1_009962m	2-oxoglutarate (2OG) and Fe(II)-dependent oxygenase superfamily protein	C	T	SYNONYMOUS_CODING	gtC/gtT	V190
scaffold10563_711901	23.957	LG15_a	scaffold10563	711901	0.23	0.16	cassava4.1_010834m	Outward rectifying potassium channel protein	C	G	NA	NA	NA
scaffold06278_686964	24.54	LG15_a	scaffold06278	686964	0.34	0.39	cassava4.1_019677m		A	T	NON_SYNONYMOUS_CODING	tAt/tTt	Y40F
scaffold06278_178225	24.643	LG15_a	scaffold06278	178225	0.4	0.82	cassava4.1_029014m	fimbrin 1	G	A	NA	NA	NA
scaffold06278_295132	24.9	LG15_a	scaffold06278	295132	0.37	0.44	cassava4.1_004989m	EPS15 homology domain 1	A	G	SYNONYMOUS_CODING	ttT/ttC	F481
scaffold06278_582158	24.998	LG15_a	scaffold06278	582158	0.33	0.42	cassava4.1_025833m	DNA-binding bromodomain-containing protein	T	G	NA	NA	NA
scaffold02421_465023	25.358	LG15_a	scaffold02421	465023	0.35	0.39	cassava4.1_000768m	26S proteasome regulatory complex, non-ATPase subcomplex, Rpn2/Psmd1 subunit	T	C	SYNONYMOUS_CODING	caT/caC	H223
scaffold01945_115308	25.374	LG15_a	scaffold01945	115308	0.34	0.37	cassava4.1_012389m	ubiquitin-conjugating enzyme 32	G	A	NA	NA	NA
scaffold06278_284969	25.672	LG15_a	scaffold06278	284969	0.31	0.61	cassava4.1_033800m	Co-chaperone GrpE family protein	T	C	NON_SYNONYMOUS_CODING	aAg/aGg	K140R
scaffold06278_351835	25.884	LG15_a	scaffold06278	351835	0.31	0.62	cassava4.1_019087m		A	T	SYNONYMOUS_CODING	ggT/ggA	G76
scaffold10563_91227	26.319	LG15_a	scaffold10563	91227	0.15	0.47	cassava4.1_000115m	Kinase interacting (KIP1-like) family protein	C	A	NON_SYNONYMOUS_CODING	Gat/Tat	D1714Y
scaffold05019_123382	26.442	LG15_a	scaffold05019	123382	0.25	0.33	cassava4.1_015055m	alpha/beta-Hydrolases superfamily protein	A	T	NA	NA	NA
scaffold02421_955421	26.507	LG15_a	scaffold02421	955421	0.26	0.35	cassava4.1_022887m	cellulose synthase like E1	G	C	NON_SYNONYMOUS_CODING	agG/agC	R87S
scaffold06278_361886	26.812	LG15_a	scaffold06278	361886	0.22	0.61	cassava4.1_007208m	mannose-1-phosphate guanylyltransferase (GDP)s;GDP-galactose:mannose-1-phosphate guanylyltransferases;GDP-galactose:glucose-1-phosphate guanylyltransferases;GDP-galactose:myoinositol-1-phosphate guanylyltransferases;glucose-1-phosphate guanylyltransferase	C	T	NA	NA	NA
scaffold02912_236067	27.069	LG15_a	scaffold02912	236067	0.14	0.51	cassava4.1_008124m	SNARE associated Golgi protein family	A	T	NA	NA	NA
scaffold06278_614635	27.477	LG15_a	scaffold06278	614635	0.24	0.54	cassava4.1_008889m	Galactosyltransferase family protein	A	G	NA	NA	NA
scaffold05019_255131	27.88	LG15_a	scaffold05019	255131	0.35	0.2	cassava4.1_001350m	RING/U-box superfamily protein	A	G	NON_SYNONYMOUS_CODING	Agc/Ggc	S227G
scaffold05206_154986	28.599	LG15_a	scaffold05206	154986	0.6	0.32	cassava4.1_024310m	Late embryogenesis abundant (LEA) hydroxyproline-rich glycoprotein family	T	C	SYNONYMOUS_CODING	aaA/aaG	K100
scaffold05206_95887	28.908	LG15_a	scaffold05206	95887	0.83	0.24	cassava4.1_001372m	homolog of yeast autophagy 18 (ATG18) F	C	G	NA	NA	NA
scaffold01945_104115	29.621	LG15_a	scaffold01945	104115	0.74	0.19	cassava4.1_000300m	P-loop containing nucleoside triphosphate hydrolases superfamily protein	T	C	SYNONYMOUS_CODING	Ttg/Ctg	L1145
scaffold06278_192997	30.491	LG15_a	scaffold06278	192997	0.25	0.26	cassava4.1_001436m	DNA topoisomerase 1 beta	C	T	NON_SYNONYMOUS_CODING	Cgt/Tgt	R134C
scaffold01945_341387	30.733	LG15_a	scaffold01945	341387	0.3	0.3	cassava4.1_011463m	Drought-responsive family protein	C	G	NON_SYNONYMOUS_CODING	tCg/tGg	S241W
scaffold06278_142173	30.769	LG15_a	scaffold06278	142173	0.3	0.28	cassava4.1_015850m	Ribosomal protein S8e family protein	C	T	NA	NA	NA
scaffold06278_261868	31.191	LG15_a	scaffold06278	261868	0.24	0.34	cassava4.1_004971m	microtubule-associated proteins 65-1	A	G	NA	NA	NA
scaffold10563_70985	31.467	LG15_a	scaffold10563	70985	0.21	0.15	cassava4.1_015034m	RNA-DIRECTED DNA METHYLATION 1	C	A	NA	NA	NA
scaffold07894_99567	32.222	LG15_a	scaffold07894	99567	1.22	0.57	cassava4.1_012963m	Nucleotide-diphospho-sugar transferases superfamily protein	A	G	NA	NA	NA
scaffold06611_68646	32.445	LG15_a	scaffold06611	68646	1.33	0.55	cassava4.1_020184m		A	G	NA	NA	NA
scaffold02040_213954	33.309	LG15_a	scaffold02040	213954	1.93	0.82	cassava4.1_031489m	Calcium-dependent protein kinase family protein	C	T	NA	NA	NA
scaffold05019_232590	33.804	LG15_a	scaffold05019	232590	1.21	0.73	cassava4.1_008406m	Protein phosphatase 2C family protein	G	A	NA	NA	NA
scaffold02421_906117	34.405	LG15_a	scaffold02421	906117	0.71	0.13	cassava4.1_010852m	RNA-binding (RRM/RBD/RNP motifs) family protein	T	G	NA	NA	NA
scaffold03000_252785	35.597	LG15_a	scaffold03000	252785	0.36	0.16	cassava4.1_012248m	S-adenosyl-L-methionine-dependent methyltransferases superfamily protein	T	C	SYNONYMOUS_CODING	Ttg/Ctg	L150
scaffold07894_221745	36.939	LG15_a	scaffold07894	221745	0.77	0.54	cassava4.1_028243m	RNA-binding S4 domain-containing protein	A	T	NA	NA	NA
scaffold07894_189836	37.655	LG15_a	scaffold07894	189836	0.66	0.73	cassava4.1_033918m	SPA1-related 3	G	A	NA	NA	NA
scaffold07894_232224	39.742	LG15_a	scaffold07894	232224	0.64	0.86	cassava4.1_005485m	haloacid dehalogenase-like hydrolase family protein	A	G	NA	NA	NA
scaffold06611_114673	41.903	LG15_a	scaffold06611	114673	0.79	0.77	cassava4.1_011631m	Polynucleotidyl transferase, ribonuclease H-like superfamily protein	G	A	SYNONYMOUS_CODING	acC/acT	T159
scaffold04300_177669	45.235	LG15_a	scaffold04300	177669	0.78	0.89	cassava4.1_007809m	CBF1-interacting co-repressor CIR, N-terminal;Pre-mRNA splicing factor	A	C	NON_SYNONYMOUS_CODING	aAg/aCg	K394T
scaffold02871_158491	0	LG15_b	scaffold02871	158491	0.48	2.04	cassava4.1_005102m	RNApolymerase sigma-subunit C	C	T	NON_SYNONYMOUS_CODING	gGg/gAg	G351E
scaffold02871_283721	8.195	LG15_b	scaffold02871	283721	0.44	1.14	cassava4.1_006903m		G	T	NA	NA	NA
scaffold00206_430996	8.707	LG15_b	scaffold00206	430996	0.45	1.5	cassava4.1_002005m	aminopeptidase M1	G	C	NON_SYNONYMOUS_CODING	Cta/Gta	L617V
scaffold03975_140658	11.857	LG15_b	scaffold03975	140658	0.29	1.42	cassava4.1_002017m	sec34-like family protein	T	G	NA	NA	NA
scaffold02871_523109	12.081	LG15_b	scaffold02871	523109	0.25	1.36	cassava4.1_001263m	TBP-associated factor 4	G	A	NA	NA	NA
scaffold00206_484498	13.702	LG15_b	scaffold00206	484498	0.42	1.47	cassava4.1_000592m		C	T	NON_SYNONYMOUS_CODING	tCa/tTa	S1023L
scaffold00206_305370	14.465	LG15_b	scaffold00206	305370	0.35	1.3	cassava4.1_005851m	calmodulin-binding family protein	T	A	NA	NA	NA
scaffold02871_487515	15.012	LG15_b	scaffold02871	487515	0.31	1.6	NA	NA	T	A	NA	NA	NA
scaffold02871_458732	15.012	LG15_b	scaffold02871	458732	0.31	1.6	cassava4.1_013092m	Ankyrin repeat family protein	T	C	NON_SYNONYMOUS_CODING	gTa/gCa	V84A
scaffold02871_500117	15.131	LG15_b	scaffold02871	500117	0.32	1.83	cassava4.1_000103m	HOPM interactor 7	A	G	SYNONYMOUS_CODING	tcA/tcG	S808
scaffold03975_190534	18.697	LG15_b	scaffold03975	190534	0.54	1.3	cassava4.1_001634m	Phosphoinositide phosphatase family protein	T	C	NA	NA	NA
scaffold03975_232210	19.545	LG15_b	scaffold03975	232210	0.25	0.91	cassava4.1_001871m	sucrose synthase 4	G	A	NA	NA	NA
scaffold06573_32539	19.708	LG15_b	scaffold06573	32539	0.18	0.8	cassava4.1_014413m		G	T	NON_SYNONYMOUS_CODING	aaG/aaT	K72N
scaffold03975_174912	19.992	LG15_b	scaffold03975	174912	0.29	0.92	cassava4.1_006611m	RING/FYVE/PHD-type zinc finger family protein	G	A	NA	NA	NA
scaffold03975_153124	20.217	LG15_b	scaffold03975	153124	0.21	0.68	cassava4.1_002280m	ARID/BRIGHT DNA-binding domain-containing protein	C	T	SYNONYMOUS_CODING	aaC/aaT	N400
scaffold03975_122385	20.533	LG15_b	scaffold03975	122385	0.21	0.68	NA	NA	A	T	NA	NA	NA
scaffold03975_248234	21.977	LG15_b	scaffold03975	248234	0.13	0.42	cassava4.1_014410m	chaperonin 20	C	T	NA	NA	NA
scaffold09501_337240	22.914	LG15_b	scaffold09501	337240	0.23	0.43	cassava4.1_004241m	Arginyl-tRNA synthetase, class Ic	A	C	NA	NA	NA
scaffold09501_348894	23.373	LG15_b	scaffold09501	348894	0.22	0.23	cassava4.1_032246m	MAP kinase kinase 6	T	A	NA	NA	NA
scaffold09501_442631	23.951	LG15_b	scaffold09501	442631	0.18	0.18	cassava4.1_010800m	6-phosphogluconate dehydrogenase family protein	A	G	SYNONYMOUS_CODING	ttA/ttG	L16
scaffold09501_190572	24.21	LG15_b	scaffold09501	190572	0.19	0.35	cassava4.1_007584m	F-box/RNI-like superfamily protein	C	T	SYNONYMOUS_CODING	atC/atT	I207
scaffold09501_227987	24.23	LG15_b	scaffold09501	227987	0.19	0.35	cassava4.1_009488m	Zinc finger C-x8-C-x5-C-x3-H type family protein	G	A	SYNONYMOUS_CODING	tcC/tcT	S293
scaffold09501_311255	24.729	LG15_b	scaffold09501	311255	0.2	0.23	cassava4.1_019004m	profilin 5	T	A	NA	NA	NA
scaffold09501_248852	25.741	LG15_b	scaffold09501	248852	0.14	0.24	NA	NA	A	C	NA	NA	NA
scaffold09501_637698	26.199	LG15_b	scaffold09501	637698	0.2	0.05	cassava4.1_016087m	S-adenosyl-L-methionine-dependent methyltransferases superfamily protein	A	C	SYNONYMOUS_CODING	gtT/gtG	V119
scaffold03049_434159	26.441	LG15_b	scaffold03049	434159	0.21	0.07	cassava4.1_000466m	nuclear RNA polymerase D2A	A	G	SYNONYMOUS_CODING	gaA/gaG	E544
scaffold09501_686443	26.727	LG15_b	scaffold09501	686443	0.26	0.04	cassava4.1_005984m	CDK-activating kinase 1AT	G	A	SYNONYMOUS_CODING	ccG/ccA	P411
scaffold03049_497437	26.816	LG15_b	scaffold03049	497437	0.27	0.09	cassava4.1_016189m	Sas10/Utp3/C1D family	A	C	NA	NA	NA
scaffold03049_39891	27.782	LG15_b	scaffold03049	39891	0.26	0.05	cassava4.1_000138m	TRAF-like family protein	G	A	SYNONYMOUS_CODING	acG/acA	T1391
scaffold03049_246221	28.236	LG15_b	scaffold03049	246221	0.28	0.08	cassava4.1_015475m	PPPDE putative thiol peptidase family protein	T	G	NA	NA	NA
scaffold03049_328323	28.72	LG15_b	scaffold03049	328323	0.25	0.1	cassava4.1_004185m		C	T	NON_SYNONYMOUS_CODING	gCg/gTg	A133V
scaffold03049_683621	28.966	LG15_b	scaffold03049	683621	0.23	0.11	cassava4.1_003151m	ubiquitin-specific protease 19	G	A	NON_SYNONYMOUS_CODING	Gat/Aat	D643N
scaffold03049_817821	29.24	LG15_b	scaffold03049	817821	0.21	0.1	cassava4.1_008818m	Zinc finger protein 622	A	T	NON_SYNONYMOUS_CODING	cAt/cTt	H83L
scaffold03049_265672	29.51	LG15_b	scaffold03049	265672	0.15	0.11	cassava4.1_000223m	chromatin remodeling factor CHD3 (PICKLE)	T	G	NON_SYNONYMOUS_CODING	aAt/aCt	N1443T
scaffold03049_90490	30.077	LG15_b	scaffold03049	90490	0.14	0.04	cassava4.1_011052m	Galactosyltransferase family protein	A	G	NA	NA	NA
scaffold03049_552053	30.82	LG15_b	scaffold03049	552053	0.24	0.09	cassava4.1_005397m	monogalactosyl diacylglycerol synthase 1	C	T	NON_SYNONYMOUS_CODING	gGa/gAa	G365E
scaffold03049_583120	31.854	LG15_b	scaffold03049	583120	0.21	0.09	cassava4.1_002530m	translation initiation factor 3B1	G	T	SYNONYMOUS_CODING	cgG/cgT	R431
scaffold03049_603248	32.974	LG15_b	scaffold03049	603248	0.19	0.15	NA	NA	A	G	NA	NA	NA
scaffold01508_397506	0	LG16	scaffold01508	397506	0.29	1.42	cassava4.1_008343m	HIT-type Zinc finger family protein	G	T	NA	NA	NA
scaffold01508_337172	3.277	LG16	scaffold01508	337172	0.08	0.4	cassava4.1_000342m	callose synthase 1	C	A	NA	NA	NA
scaffold01508_421304	5.315	LG16	scaffold01508	421304	0.27	1.95	NA	NA	C	A	NA	NA	NA
scaffold06407_300146	6.227	LG16	scaffold06407	300146	0.53	1.27	cassava4.1_005099m	beta glucosidase 12	T	G	NON_SYNONYMOUS_CODING	Aat/Cat	N198H
scaffold06407_286693	10.67	LG16	scaffold06407	286693	0.26	0.7	cassava4.1_005127m	beta glucosidase 12	G	A	NA	NA	NA
scaffold01508_373988	12.129	LG16	scaffold01508	373988	0.24	0.67	cassava4.1_025054m	protein N-terminal asparagine amidohydrolase family protein	A	T	NA	NA	NA
scaffold06407_245258	12.24	LG16	scaffold06407	245258	0.27	0.64	NA	NA	G	A	NA	NA	NA
scaffold01508_220603	13.632	LG16	scaffold01508	220603	0.87	1.38	cassava4.1_004897m	Plant protein of unknown function (DUF946)	G	T	NON_SYNONYMOUS_CODING	gGt/gTt	G381V
scaffold06407_75752	13.862	LG16	scaffold06407	75752	0.82	1.47	cassava4.1_001314m	lipoxygenase 2	G	A	NA	NA	NA
scaffold01508_242683	14.36	LG16	scaffold01508	242683	0.81	1.04	cassava4.1_007424m	Major facilitator superfamily protein	G	C	NON_SYNONYMOUS_CODING	tCg/tGg	S305W
scaffold06407_113448	15.503	LG16	scaffold06407	113448	0.31	0.71	cassava4.1_015358m	Ribosomal protein L6 family protein	T	A	NA	NA	NA
scaffold06407_36225	16.1	LG16	scaffold06407	36225	0.32	0.49	cassava4.1_004017m	O-fucosyltransferase family protein	G	A	SYNONYMOUS_CODING	gtG/gtA	V161
scaffold01508_289853	16.493	LG16	scaffold01508	289853	0.32	0.28	cassava4.1_006853m	Citrate synthase family protein	C	T	NA	NA	NA
scaffold02817_57628	16.824	LG16	scaffold02817	57628	0.32	0.2	cassava4.1_018585m	UDP-Glycosyltransferase superfamily protein	G	A	NA	NA	NA
scaffold06407_167210	17.664	LG16	scaffold06407	167210	0.48	1.01	cassava4.1_006713m	cytochrome P450, family 716, subfamily A, polypeptide 1	G	A	NON_SYNONYMOUS_CODING	Gca/Aca	A179T
scaffold06407_396592	18.41	LG16	scaffold06407	396592	0.38	1.3	cassava4.1_002316m	CCCH-type zinc finger protein with ARM repeat domain	A	C	SYNONYMOUS_CODING	ctT/ctG	L666
scaffold06407_205873	18.587	LG16	scaffold06407	205873	0.39	1.32	cassava4.1_019998m	Small nuclear ribonucleoprotein family protein	T	C	NA	NA	NA
scaffold06407_228032	19.094	LG16	scaffold06407	228032	0.14	0.99	cassava4.1_005254m	RNA binding (RRM/RBD/RNP motifs) family protein	C	G	NA	NA	NA
scaffold06314_111462	20.663	LG16	scaffold06314	111462	0.15	0.62	cassava4.1_014816m	S-adenosyl-L-methionine-dependent methyltransferases superfamily protein	T	C	NA	NA	NA
scaffold06314_163587	21.521	LG16	scaffold06314	163587	0.29	1.02	cassava4.1_016596m	Acyl-CoA N-acyltransferases (NAT) superfamily protein	C	T	NA	NA	NA
scaffold02817_183473	21.747	LG16	scaffold02817	183473	0.52	1.1	NA	NA	T	C	NA	NA	NA
scaffold02817_155628	22.274	LG16	scaffold02817	155628	0.41	0.79	cassava4.1_004678m	thiamin biosynthesis protein, putative	T	C	NA	NA	NA
scaffold06314_88248	22.525	LG16	scaffold06314	88248	0.42	0.74	cassava4.1_006466m	Protein kinase superfamily protein	T	C	SYNONYMOUS_CODING	ggT/ggC	G88
scaffold02538_129899	23.22	LG16	scaffold02538	129899	0.18	0.68	cassava4.1_015345m	NIFU-like protein 2	T	C	SYNONYMOUS_CODING	gcA/gcG	A180
scaffold02817_69539	23.311	LG16	scaffold02817	69539	0.18	0.71	cassava4.1_000150m	UDP-glucose:glycoprotein glucosyltransferases;transferases, transferring hexosyl groups;transferases, transferring glycosyl groups	A	C	NA	NA	NA
scaffold02538_110964	23.758	LG16	scaffold02538	110964	0.54	1.04	cassava4.1_011068m	Protein of unknown function (DUF803)	G	A	NA	NA	NA
scaffold02817_242873	23.815	LG16	scaffold02817	242873	0.6	1.04	cassava4.1_009724m	Basic-leucine zipper (bZIP) transcription factor family protein	G	A	NON_SYNONYMOUS_CODING	Gct/Act	A150T
scaffold02538_220344	23.981	LG16	scaffold02538	220344	0.61	0.93	cassava4.1_015504m	Lactoylglutathione lyase / glyoxalase I family protein	T	C	SYNONYMOUS_CODING	caT/caC	H2
scaffold02817_110571	24.336	LG16	scaffold02817	110571	0.26	0.93	cassava4.1_018729m	Protein of unknown function (DUF3245)	C	G	NA	NA	NA
scaffold02817_206880	24.662	LG16	scaffold02817	206880	0.29	0.61	cassava4.1_008169m		C	G	NA	NA	NA
scaffold02538_274143	25.001	LG16	scaffold02538	274143	0.43	0.75	cassava4.1_004162m	DNA-binding bromodomain-containing protein	A	T	SYNONYMOUS_CODING	gtA/gtT	V396
scaffold02538_396961	25.363	LG16	scaffold02538	396961	0.6	0.88	cassava4.1_032525m		T	C	NON_SYNONYMOUS_CODING	aAa/aGa	K156R
scaffold02538_435595	25.659	LG16	scaffold02538	435595	0.55	0.87	cassava4.1_005895m	Smg-4/UPF3 family protein	A	G	NA	NA	NA
scaffold02538_189813	25.906	LG16	scaffold02538	189813	0.55	0.94	cassava4.1_004523m	alpha/beta-Hydrolases superfamily protein	C	A	SYNONYMOUS_CODING	gtG/gtT	V495
scaffold02538_201175	26.767	LG16	scaffold02538	201175	0.85	1.19	cassava4.1_008033m	Ubiquitin carboxyl-terminal hydrolase family protein	T	G	NON_SYNONYMOUS_CODING	atT/atG	I222M
scaffold02538_363747	28.732	LG16	scaffold02538	363747	0.4	1.04	cassava4.1_002706m	chloroplast heat shock protein 70-2	C	T	SYNONYMOUS_CODING	ccC/ccT	P473
scaffold09489_279056	28.796	LG16	scaffold09489	279056	0.4	1.05	cassava4.1_031820m	NB-ARC domain-containing disease resistance protein	G	T	NA	NA	NA
scaffold02538_447718	29.002	LG16	scaffold02538	447718	0.38	1.08	cassava4.1_012952m	RNA-binding KH domain-containing protein	A	C	NA	NA	NA
scaffold02538_420081	29.365	LG16	scaffold02538	420081	0.34	0.96	cassava4.1_008369m	shaggy-like protein kinase 41	G	A	SYNONYMOUS_CODING	acC/acT	T264
scaffold05501_79164	30.621	LG16	scaffold05501	79164	0.22	0.84	cassava4.1_002969m	auxin response factor 1	T	C	NA	NA	NA
scaffold02538_287580	31.227	LG16	scaffold02538	287580	0.55	0.96	cassava4.1_028316m	Leucine-rich receptor-like protein kinase family protein	G	A	SYNONYMOUS_CODING	tcC/tcT	S961
scaffold10469_167714	31.292	LG16	scaffold10469	167714	0.58	0.97	cassava4.1_022319m	ATP-dependent Clp protease	T	A	SYNONYMOUS_CODING	gcT/gcA	A194
scaffold10469_223972	31.399	LG16	scaffold10469	223972	0.25	1.61	cassava4.1_030432m	mitotic checkpoint family protein	C	T	NA	NA	NA
scaffold02538_350270	32.65	LG16	scaffold02538	350270	0.05	0.6	cassava4.1_003964m	MAC/Perforin domain-containing protein	G	A	SYNONYMOUS_CODING	atC/atT	I510
scaffold10469_187036	35.217	LG16	scaffold10469	187036	1.12	0.66	cassava4.1_012829m	nucleic acid binding;RNA binding	G	A	NA	NA	NA
scaffold03735_212945	37.009	LG16	scaffold03735	212945	0.62	0.67	cassava4.1_012277m	beta carbonic anhydrase 5	A	G	NA	NA	NA
scaffold03735_327364	38.632	LG16	scaffold03735	327364	0.6	0.61	cassava4.1_034469m	sequence-specific DNA binding transcription factors;transcription regulators	G	C	NON_SYNONYMOUS_CODING	Gca/Cca	A7P
scaffold03735_285448	39.777	LG16	scaffold03735	285448	0.5	0.77	cassava4.1_024652m		T	C	NON_SYNONYMOUS_CODING	cAa/cGa	Q300R
scaffold03735_358118	40.288	LG16	scaffold03735	358118	0.5	0.51	cassava4.1_007102m	phosphoenolpyruvate carboxylase-related kinase 2	A	T	NA	NA	NA
scaffold03735_412291	42.05	LG16	scaffold03735	412291	0.69	1.29	NA	NA	A	G	NA	NA	NA
scaffold07444_226059	45.625	LG16	scaffold07444	226059	0.5	0.4	cassava4.1_001862m	K+ efflux antiporter 3	T	C	NA	NA	NA
scaffold07444_245688	47.152	LG16	scaffold07444	245688	0.53	0.37	cassava4.1_004918m	Glutamyl-tRNA reductase family protein	A	G	NA	NA	NA
scaffold07444_88937	48.704	LG16	scaffold07444	88937	0.46	0.28	cassava4.1_005157m	Major facilitator superfamily protein	A	C	NA	NA	NA
scaffold07444_256637	49.319	LG16	scaffold07444	256637	0.43	0.28	cassava4.1_022698m		A	G	NON_SYNONYMOUS_CODING	tTa/tCa	L66S
scaffold07444_40709	52.162	LG16	scaffold07444	40709	0.25	0.21	cassava4.1_012869m	NAD(P)-linked oxidoreductase superfamily protein	A	G	NON_SYNONYMOUS_CODING	Att/Gtt	I131V
scaffold02658_402618	64.533	LG16	scaffold02658	402618	0.52	0.21	cassava4.1_010673m	adenine nucleotide transporter 1	G	A	SPLICE_SITE_ACCEPTOR	NA	NA
scaffold01624_241807	65.144	LG16	scaffold01624	241807	0.67	0.38	cassava4.1_003828m	PTEN 2	G	A	SYNONYMOUS_CODING	gcC/gcT	A455
scaffold01624_293367	65.386	LG16	scaffold01624	293367	0.72	0.43	cassava4.1_006845m	Granulin repeat cysteine protease family protein	A	T	NA	NA	NA
scaffold04537_54372	66.501	LG16	scaffold04537	54372	0.38	0.33	cassava4.1_032600m	LAG1 homologue 2	G	T	NA	NA	NA
scaffold05129_146375	70.969	LG16	scaffold05129	146375	0.15	0.28	cassava4.1_008457m	Protein of unknown function DUF829, transmembrane 53	G	T	SYNONYMOUS_CODING	gtC/gtA	V379
scaffold05129_69847	72.474	LG16	scaffold05129	69847	0.04	0.24	cassava4.1_006375m	TRF-like 5	A	C	NON_SYNONYMOUS_CODING	gTc/gGc	V248G
scaffold00224_493159	78.077	LG16	scaffold00224	493159	0.18	0.27	cassava4.1_024489m	pumilio 4	G	A	SYNONYMOUS_CODING	ggG/ggA	G103
scaffold03883_274281	79.615	LG16	scaffold03883	274281	0.02	0.28	cassava4.1_016634m	Galactose oxidase/kelch repeat superfamily protein	G	C	NA	NA	NA
scaffold11236_252323	83.1	LG16	scaffold11236	252323	0.14	0.42	cassava4.1_000267m	dentin sialophosphoprotein-related	G	A	SYNONYMOUS_CODING	ttC/ttT	F1196
scaffold00224_468072	86.031	LG16	scaffold00224	468072	0.11	0.2	cassava4.1_004866m	Transmembrane amino acid transporter family protein	G	A	SYNONYMOUS_CODING	cgG/cgA	R238
scaffold00224_480499	86.076	LG16	scaffold00224	480499	0.11	0.21	cassava4.1_016168m	WCRKC thioredoxin 2	T	C	NA	NA	NA
scaffold10689_805136	86.9	LG16	scaffold10689	805136	0.24	0.75	cassava4.1_006788m	Transmembrane amino acid transporter family protein	T	C	NA	NA	NA
scaffold11236_231645	87.479	LG16	scaffold11236	231645	0.25	0.72	cassava4.1_000216m	dentin sialophosphoprotein-related	C	G	NON_SYNONYMOUS_CODING	aGc/aCc	S999T
scaffold04165_284287	89.127	LG16	scaffold04165	284287	0.21	0.46	cassava4.1_014118m	tonneau 1b (TON1b)	A	C	NA	NA	NA
scaffold04165_391284	89.232	LG16	scaffold04165	391284	0.21	0.41	cassava4.1_014960m	Nucleotide-diphospho-sugar transferases superfamily protein	C	T	NA	NA	NA
scaffold04165_565703	89.851	LG16	scaffold04165	565703	0.21	0.5	cassava4.1_006383m	Ankyrin repeat family protein	T	A	SYNONYMOUS_CODING	gcA/gcT	A465
scaffold04165_361774	90.33	LG16	scaffold04165	361774	0.3	0.73	cassava4.1_009502m	Protein phosphatase 2C family protein	A	C	SYNONYMOUS_CODING	ctT/ctG	L372
scaffold04165_435772	90.581	LG16	scaffold04165	435772	0.47	0.87	cassava4.1_000292m		A	T	NON_SYNONYMOUS_CODING	cTt/cAt	L713H
scaffold04165_309524	91.129	LG16	scaffold04165	309524	0.11	0.51	cassava4.1_013232m	adenosine kinase	G	C	NA	NA	NA
scaffold04165_218149	91.409	LG16	scaffold04165	218149	0.1	1.08	cassava4.1_008724m	Protein of unknown function (DUF155)	G	A	NA	NA	NA
scaffold11236_209106	91.893	LG16	scaffold11236	209106	0.15	0.92	cassava4.1_018682m	Ribosomal protein S12/S23 family protein	A	C	NA	NA	NA
scaffold11236_193627	92.247	LG16	scaffold11236	193627	0.11	0.41	cassava4.1_016972m		G	A	SYNONYMOUS_CODING	gtG/gtA	V113
scaffold06705_424432	92.35	LG16	scaffold06705	424432	0.1	0.4	cassava4.1_008379m	ACT domain-containing protein	G	A	NA	NA	NA
scaffold06705_518254	93.619	LG16	scaffold06705	518254	0.03	0.23	cassava4.1_025558m	Ras-related small GTP-binding family protein	A	G	SYNONYMOUS_CODING	gaT/gaC	D174
scaffold04165_380062	94.481	LG16	scaffold04165	380062	0.13	0.88	cassava4.1_001036m		A	T	NA	NA	NA
scaffold06705_151812	94.538	LG16	scaffold06705	151812	0.14	0.85	cassava4.1_013842m	SC35-like splicing factor 30	A	G	NA	NA	NA
scaffold06705_89365	94.996	LG16	scaffold06705	89365	0.19	0.58	cassava4.1_002896m	telomeric DNA binding protein 1	G	A	SYNONYMOUS_CODING	gaC/gaT	D605
scaffold06705_109216	95.465	LG16	scaffold06705	109216	0.32	0.29	cassava4.1_014440m	expansin A4	A	C	NA	NA	NA
scaffold06908_212047	95.469	LG16	scaffold06908	212047	0.32	0.28	NA	NA	T	A	NA	NA	NA
scaffold06705_359971	96.263	LG16	scaffold06705	359971	0.13	0.37	cassava4.1_003343m	heat shock protein 70	C	G	NA	NA	NA
scaffold06705_207361	97.235	LG16	scaffold06705	207361	0.08	0.57	cassava4.1_012580m	Protein of unknown function (DUF506)	T	C	SYNONYMOUS_CODING	ctT/ctC	L121
scaffold06705_300216	97.567	LG16	scaffold06705	300216	0.03	0.61	cassava4.1_003328m	heat shock cognate protein 70-1	A	C	SYNONYMOUS_CODING	acA/acC	T436
scaffold06705_480128	98.324	LG16	scaffold06705	480128	0.08	0.53	cassava4.1_018761m	actin depolymerizing factor 1	G	A	NA	NA	NA
scaffold06705_405736	98.743	LG16	scaffold06705	405736	0.16	0.85	cassava4.1_003788m	methionyl-tRNA synthetase / methionine--tRNA ligase / MetRS (cpMetRS)	T	A	NA	NA	NA
scaffold06908_23918	99.087	LG16	scaffold06908	23918	0.21	0.92	cassava4.1_024319m		G	T	SYNONYMOUS_CODING	cgC/cgA	R335
scaffold06705_264666	99.514	LG16	scaffold06705	264666	0.12	0.75	cassava4.1_019252m	Ribosomal L22e protein family	C	A	NA	NA	NA
scaffold06908_154319	100.383	LG16	scaffold06908	154319	0.03	1.02	cassava4.1_006041m	DA1-related protein 2	T	C	NA	NA	NA
scaffold06908_233115	100.758	LG16	scaffold06908	233115	0.13	1.18	cassava4.1_001828m	DHFS-FPGS homolog B	A	T	NA	NA	NA
scaffold12439_285552	100.797	LG16	scaffold12439	285552	0.08	1.07	cassava4.1_008330m	myb domain protein 109	C	T	SYNONYMOUS_CODING	ggC/ggT	G52
scaffold06908_141123	101.391	LG16	scaffold06908	141123	0.01	1.04	cassava4.1_011445m	Mitochondrial substrate carrier family protein	A	G	NA	NA	NA
scaffold12439_302094	102.068	LG16	scaffold12439	302094	0.1	0.88	NA	NA	A	G	NA	NA	NA
scaffold12439_207671	102.532	LG16	scaffold12439	207671	0.09	0.77	cassava4.1_012359m	HAD superfamily, subfamily IIIB acid phosphatase	A	G	NA	NA	NA
scaffold12439_125653	103.277	LG16	scaffold12439	125653	0.03	0.97	cassava4.1_034394m	Calcium-dependent lipid-binding (CaLB domain) family protein	A	G	NON_SYNONYMOUS_CODING	Ttt/Ctt	F255L
scaffold10689_571780	103.598	LG16	scaffold10689	571780	0.13	1.06	cassava4.1_002454m	Protein kinase superfamily protein	C	T	NON_SYNONYMOUS_CODING	tCg/tTg	S86L
scaffold12439_141418	103.615	LG16	scaffold12439	141418	0.14	1.06	cassava4.1_011196m	Mitochondrial substrate carrier family protein	T	A	NA	NA	NA
scaffold12439_171097	103.917	LG16	scaffold12439	171097	0.11	1.17	cassava4.1_003002m		T	C	NA	NA	NA
scaffold12439_89957	104.009	LG16	scaffold12439	89957	0.11	1.17	cassava4.1_011626m	Nucleotide-diphospho-sugar transferases superfamily protein	A	G	NA	NA	NA
scaffold10689_532902	104.456	LG16	scaffold10689	532902	0.13	0.94	cassava4.1_000774m	transducin family protein / WD-40 repeat family protein	G	T	NA	NA	NA
scaffold10689_741769	104.774	LG16	scaffold10689	741769	0.13	1.12	cassava4.1_018407m	Yippee family putative zinc-binding protein	G	A	NA	NA	NA
scaffold10689_701804	105.472	LG16	scaffold10689	701804	0.11	1.01	cassava4.1_010290m	Paxneb protein-related	A	G	NA	NA	NA
scaffold10689_763417	105.797	LG16	scaffold10689	763417	0.28	0.54	cassava4.1_021290m	Clathrin light chain protein	G	T	NA	NA	NA
scaffold10689_560008	106.309	LG16	scaffold10689	560008	0.13	0.8	cassava4.1_010270m	2-oxoglutarate (2OG) and Fe(II)-dependent oxygenase superfamily protein	G	A	NON_SYNONYMOUS_CODING	aGt/aAt	S286N
scaffold10689_668985	106.49	LG16	scaffold10689	668985	0.12	0.9	cassava4.1_018292m	rotamase CYP 7	T	C	NA	NA	NA
scaffold12439_269681	107.109	LG16	scaffold12439	269681	0.36	1.12	cassava4.1_026588m	Concanavalin A-like lectin family protein	G	T	NON_SYNONYMOUS_CODING	cCc/cAc	P203H
scaffold10689_189130	107.887	LG16	scaffold10689	189130	0.22	0.34	cassava4.1_011411m	Staphylococcal nuclease homologue	C	T	NA	NA	NA
scaffold10689_465542	107.96	LG16	scaffold10689	465542	0.26	0.39	cassava4.1_026899m	RING/U-box superfamily protein	C	T	SYNONYMOUS_CODING	agC/agT	S14
scaffold10689_106806	108.375	LG16	scaffold10689	106806	0.3	0.29	cassava4.1_004197m	Major facilitator superfamily protein	G	T	NA	NA	NA
scaffold10689_378196	108.815	LG16	scaffold10689	378196	0.26	0.42	cassava4.1_004190m	Peptide-N4-(N-acetyl-beta-glucosaminyl)asparagine amidase A protein	A	T	NON_SYNONYMOUS_CODING	Tat/Aat	Y581N
scaffold10689_436488	109.301	LG16	scaffold10689	436488	0.33	0.21	cassava4.1_001216m	UDP-glucose pyrophosphorylase 3	T	C	NA	NA	NA
scaffold12439_194098	109.779	LG16	scaffold12439	194098	0.05	0.71	cassava4.1_013503m	Duplicated homeodomain-like superfamily protein	A	G	NA	NA	NA
scaffold10689_168450	110.558	LG16	scaffold10689	168450	0.08	0.16	cassava4.1_021761m	senescence associated gene 20	A	G	SYNONYMOUS_CODING	caA/caG	Q121
scaffold10689_70094	110.776	LG16	scaffold10689	70094	0.08	0.17	cassava4.1_010305m	Haloacid dehalogenase-like hydrolase (HAD) superfamily protein	G	A	SYNONYMOUS_CODING	atC/atT	I347
scaffold10689_85576	111.058	LG16	scaffold10689	85576	0.04	0.22	cassava4.1_028337m		G	A	SYNONYMOUS_CODING	agG/agA	R40
scaffold10689_302589	111.723	LG16	scaffold10689	302589	0.16	0.1	cassava4.1_016958m	ARM repeat superfamily protein	C	T	NA	NA	NA
scaffold10689_229669	112.265	LG16	scaffold10689	229669	0.28	0.17	NA	NA	G	A	NA	NA	NA
scaffold10689_405271	112.91	LG16	scaffold10689	405271	0.24	0.46	cassava4.1_003119m	Leucine-rich repeat protein kinase family protein	C	A	NA	NA	NA
scaffold10689_647043	113.6	LG16	scaffold10689	647043	0.17	0.47	cassava4.1_004141m	phospholipase C 2	T	G	NA	NA	NA
scaffold10689_136275	114.323	LG16	scaffold10689	136275	0.32	0.08	cassava4.1_007732m	Arabidopsis thaliana protein of unknown function (DUF794)	C	T	NA	NA	NA
scaffold10689_276270	116.028	LG16	scaffold10689	276270	0.38	0.06	cassava4.1_008435m	TRICHOME BIREFRINGENCE-LIKE 33	T	C	NON_SYNONYMOUS_CODING	Act/Gct	T408A
scaffold10689_516833	120.27	LG16	scaffold10689	516833	0.36	0.36	cassava4.1_024980m	Plant protein of unknown function (DUF828)	A	G	SYNONYMOUS_CODING	tgT/tgC	C393
scaffold06908_188999	123.737	LG16	scaffold06908	188999	0.58	1.56	cassava4.1_001124m	NB-ARC domain-containing disease resistance protein	T	C	SYNONYMOUS_CODING	caA/caG	Q930
scaffold03104_44584	0	LG17	scaffold03104	44584	0.61	1.27	cassava4.1_034363m	myb domain protein 77	A	G	SYNONYMOUS_CODING	acT/acC	T184
scaffold03104_93591	1.784	LG17	scaffold03104	93591	0.66	0.76	cassava4.1_017765m	uroporphyrinogen-III synthase family protein	T	C	NON_SYNONYMOUS_CODING	gAa/gGa	E10G
scaffold03104_74954	4.816	LG17	scaffold03104	74954	0.6	1.05	cassava4.1_004464m	Protein of unknown function, DUF547	T	G	SYNONYMOUS_CODING	Agg/Cgg	R49
scaffold03237_125950	7.816	LG17	scaffold03237	125950	0.49	0.79	cassava4.1_011278m	ZCW7	A	G	NA	NA	NA
scaffold03237_355414	10.719	LG17	scaffold03237	355414	0.45	0.81	cassava4.1_016801m	cytochrome P450, family 81, subfamily D, polypeptide 2	A	G	NON_SYNONYMOUS_CODING	Tat/Cat	Y42H
scaffold03237_145716	11.378	LG17	scaffold03237	145716	0.42	0.92	cassava4.1_013615m	voltage dependent anion channel 2	T	C	SYNONYMOUS_CODING	ttA/ttG	L213
scaffold03237_98810	12.227	LG17	scaffold03237	98810	0.41	1.01	cassava4.1_007969m		G	A	NA	NA	NA
scaffold03237_48566	12.493	LG17	scaffold03237	48566	0.5	1.08	cassava4.1_004212m	FKBP-type peptidyl-prolyl cis-trans isomerase family protein	A	G	NON_SYNONYMOUS_CODING	atA/atG	I258M
scaffold03299_412061	14.067	LG17	scaffold03299	412061	0.7	1.11	cassava4.1_004362m	phosphoenolpyruvate carboxykinase 1	A	G	NA	NA	NA
scaffold03299_110504	14.549	LG17	scaffold03299	110504	0.88	1.14	cassava4.1_015408m	DNA binding	T	C	NA	NA	NA
scaffold03299_126522	15.174	LG17	scaffold03299	126522	1	1.15	cassava4.1_002707m	Cellulose-synthase-like C12	C	T	SYNONYMOUS_CODING	gtC/gtT	V248
scaffold03299_223040	15.336	LG17	scaffold03299	223040	0.79	1.16	cassava4.1_033206m		G	A	NON_SYNONYMOUS_CODING	gGa/gAa	G218E
scaffold03299_474121	15.56	LG17	scaffold03299	474121	0.62	1.13	cassava4.1_007660m	CBL-interacting protein kinase 8	A	T	SYNONYMOUS_CODING	ctA/ctT	L198
scaffold01624_33614	16.1	LG17	scaffold01624	33614	0.63	1.16	cassava4.1_004108m	Homeodomain-like superfamily protein	T	A	SYNONYMOUS_CODING	acT/acA	T234
scaffold01624_89195	16.1	LG17	scaffold01624	89195	0.63	1.16	cassava4.1_031305m	Chaperone DnaJ-domain superfamily protein	C	T	SYNONYMOUS_CODING	gtG/gtA	V174
scaffold03237_270994	16.543	LG17	scaffold03237	270994	0.76	1.1	cassava4.1_002107m	Subtilase family protein	A	G	SYNONYMOUS_CODING	gcA/gcG	A248
scaffold03299_334949	16.589	LG17	scaffold03299	334949	1.01	1.22	cassava4.1_001017m	Leucine-rich receptor-like protein kinase family protein	G	C	SYNONYMOUS_CODING	gcC/gcG	A824
scaffold03299_381402	17.399	LG17	scaffold03299	381402	0.62	1.12	cassava4.1_008517m	Nucleotide-diphospho-sugar transferases superfamily protein	T	G	NON_SYNONYMOUS_CODING	caT/caG	H323Q
scaffold03299_358893	17.649	LG17	scaffold03299	358893	0.69	1.3	cassava4.1_006880m	sucrose transporter 4	A	G	NON_SYNONYMOUS_CODING	Atg/Gtg	M228V
scaffold03299_87780	17.728	LG17	scaffold03299	87780	0.59	1.08	cassava4.1_008929m	basic helix-loop-helix (bHLH) DNA-binding superfamily protein	T	G	NA	NA	NA
scaffold01624_23549	18.039	LG17	scaffold01624	23549	0.69	1.18	cassava4.1_002833m	P450 reductase 1	C	T	SYNONYMOUS_CODING	taC/taT	Y187
scaffold03299_443966	18.109	LG17	scaffold03299	443966	0.73	1.22	cassava4.1_010095m	indole-3-acetic acid inducible 9	T	G	NON_SYNONYMOUS_CODING	Aac/Cac	N35H
scaffold01624_196510	18.736	LG17	scaffold01624	196510	0.86	1.09	NA	NA	T	C	NA	NA	NA
scaffold04059_89217	20.886	LG17	scaffold04059	89217	1.39	0.45	cassava4.1_006306m	Protein kinase superfamily protein	C	T	SYNONYMOUS_CODING	gaG/gaA	E391
scaffold04059_61392	21.115	LG17	scaffold04059	61392	1.54	0.53	cassava4.1_018154m	pyridoxin (pyrodoxamine) 5\'-phosphate oxidase	G	T	NA	NA	NA
scaffold12455_214003	23.042	LG17	scaffold12455	214003	1.84	0.29	cassava4.1_000391m	methyl-CPG-binding domain 8	G	A	SYNONYMOUS_CODING	gcG/gcA	A994
scaffold12455_112216	23.727	LG17	scaffold12455	112216	1.67	0.29	NA	NA	G	T	NA	NA	NA
scaffold12455_239428	23.999	LG17	scaffold12455	239428	1.82	0.38	cassava4.1_012665m	Protein phosphatase 2C family protein	G	A	NA	NA	NA
scaffold12455_264346	24.426	LG17	scaffold12455	264346	1.92	0.38	cassava4.1_011103m		A	G	SYNONYMOUS_CODING	acT/acC	T212
scaffold12455_420242	24.803	LG17	scaffold12455	420242	1.93	0.32	cassava4.1_010102m	related to AP2 4	C	A	NON_SYNONYMOUS_CODING	caG/caT	Q128H
scaffold12455_295305	25.114	LG17	scaffold12455	295305	1.88	0.38	cassava4.1_025788m		A	G	SYNONYMOUS_CODING	tgT/tgC	C197
scaffold12455_495902	25.711	LG17	scaffold12455	495902	1.78	0.36	cassava4.1_000031m	acetyl-CoA carboxylase 1	C	T	NA	NA	NA
scaffold12455_340983	25.909	LG17	scaffold12455	340983	1.6	0.46	cassava4.1_010918m	S-adenosyl-L-methionine-dependent methyltransferases superfamily protein	C	A	NON_SYNONYMOUS_CODING	tCt/tAt	S21Y
[truncated: 111 more rows]
